# Supplementary material for: Identification of Long Non-Coding RNA Profiles and Potential Therapeutic Agents for Fibrolamellar Carcinoma Based on RNA-Sequencing Data
Source: Genes (Basel). 2023 Aug 28;14(9):1709. doi: 10.3390/genes14091709 (PMC10530820; doi:10.3390/genes14091709)
Supplement: Supplementary file 1 [file genes-14-01709-s001.zip › Table S1.xlsx]

## Sheet: Sheet1
List of differentially expressed lncRNAs in each dataset
		GSE63018		GSE73114		GSE181922
Gene_ID	Symbol	log2FC	Pvalue	log2FC	Pvalue	log2FC	Pvalue
ENSG00000264031.1	ABHD15-AS1	-1.66185	8.31155e-08	-5.29719	0.00425845	-6.55863	0.00143074
ENSG00000260246.1	AC000032.1	-1.87343	0.0049955	-11.0371	7.83141e-13	-8.42475	5.61544e-07
ENSG00000225676.2	AC002378.1	6.25405	1.35357e-10	4.25423	0.00299422	3.81354	0.0234287
ENSG00000232759.1	AC002480.1	1.81306	0.00253897	3.80822	2.34393e-05	3.20178	0.0207931
ENSG00000260793.2	AC003102.1	1.77111	6.71468e-08	1.57801	0.0345221	1.77254	0.00325496
ENSG00000232667.10	AC004862.1	-3.43533	1.79682e-19	-3.09095	3.51568e-10	-3.91944	0.00626886
ENSG00000223829.6	AC004870.2	7.76346	2.60601e-17	10.3053	3.46666e-17	7.35432	0.00880374
ENSG00000267073.1	AC005256.1	5.76081	0.000196365	7.4667	2.42328e-12	5.22511	0.00307964
ENSG00000286059.1	AC005538.3	-2.34527	4.52009e-10	-4.07981	4.0041e-10	-6.82904	5.84574e-06
ENSG00000265168.1	AC005726.3	-2.35855	1.41912e-11	-8.95624	2.63445e-09	-6.17376	3.01917e-05
ENSG00000247011.2	AC005920.1	1.91593	0.000183646	2.89075	4.44155e-09	3.46439	8.15846e-05
ENSG00000251665.1	AC005920.3	2.20161	0.000470747	4.45963	0.00370794	4.6544	0.0145569
ENSG00000283538.3	AC005972.3	4.60439	1.06483e-13	4.47328	3.98452e-10	3.20955	0.000291473
ENSG00000286478.1	AC007130.1	-1.54098	0.0121175	-6.47024	2.32843e-05	-2.77648	0.0180043
ENSG00000287316.1	AC007391.3	-5.51806	1.25915e-11	-6.53299	0.000115327	-5.41518	0.0180509
ENSG00000235934.2	AC007405.2	4.94422	0.000593938	3.70776	0.0273994	4.9009	0.0150268
ENSG00000271239.1	AC007423.1	-5.50511	7.39308e-15	-3.45139	0.0113533	-8.77125	6.91404e-09
ENSG00000287928.1	AC007535.1	-6.34872	1.3641e-17	-6.47239	2.19751e-05	-8.04213	5.41386e-11
ENSG00000273343.1	AC007663.4	2.00486	4.95511e-06	3.42604	5.45514e-06	3.42869	3.12615e-05
ENSG00000287791.1	AC008273.1	4.30723	2.53982e-05	5.52632	4.93998e-05	3.90519	0.0494988
ENSG00000248709.3	AC008549.1	-3.91323	4.0224e-20	-5.04935	5.13808e-27	-4.12228	1.41658e-05
ENSG00000248367.1	AC008610.1	1.59311	3.92317e-05	1.66365	0.0168456	2.4073	0.0010711
ENSG00000272234.1	AC008945.1	-2.33657	3.21009e-05	-11.1929	1.30769e-20	-2.83407	0.00236975
ENSG00000267751.5	AC009005.1	2.72792	1.88763e-07	1.88276	0.0019209	2.58902	0.0011696
ENSG00000261385.1	AC009088.3	-3.54645	2.63894e-08	-7.40015	8.83348e-07	-5.98654	4.35489e-05
ENSG00000287718.1	AC009166.3	-2.21888	1.20106e-05	-6.15287	9.31228e-06	-2.96593	0.00597516
ENSG00000246316.8	AC010230.1	-4.22148	2.54078e-15	-6.28217	0.00685869	-6.25506	0.000239845
ENSG00000248359.2	AC010280.1	-4.24906	1.98699e-07	-7.40616	1.20532e-05	-3.42789	0.000304673
ENSG00000248884.1	AC010280.2	-3.93655	1.27753e-11	-3.18711	0.000134333	-3.62052	0.00488644
ENSG00000251257.2	AC010457.1	9.03067	6.35931e-63	9.32113	2.40631e-31	4.9359	1.88336e-08
ENSG00000265752.3	AC010754.1	4.14435	1.76274e-13	3.54891	2.49767e-05	3.35545	0.0103142
ENSG00000188525.4	AC010969.1	-2.13981	5.65631e-07	-6.40108	1.38675e-14	-4.07101	0.00141755
ENSG00000286068.1	AC010974.2	3.85769	1.17331e-07	5.8034	1.31787e-05	4.78239	0.0183911
ENSG00000257453.1	AC011611.3	-1.89229	1.59318e-05	-5.61361	4.62766e-09	-3.05437	0.0194954
ENSG00000269976.1	AC012065.2	-2.45512	2.24531e-09	-4.43832	1.13348e-06	-4.97607	2.4526e-06
ENSG00000259772.6	AC012236.1	5.14547	3.50127e-27	5.97219	9.59937e-25	4.46975	9.91186e-05
ENSG00000268230.5	AC012313.3	-3.19392	1.19157e-12	-7.89679	2.30575e-50	-4.09075	0.00316001
ENSG00000273901.1	AC012313.9	-2.23383	0.000418339	-6.25848	1.89913e-08	-5.82466	1.62201e-08
ENSG00000273046.1	AC012531.2	3.63206	0.000809855	5.91822	1.09924e-10	5.63095	0.000608171
ENSG00000257327.1	AC012555.1	-1.64315	8.85391e-09	-2.24333	0.00475869	-3.61582	0.0210408
ENSG00000237525.7	AC012668.3	-2.43892	6.49742e-09	-4.86854	8.49662e-05	-5.12486	2.76729e-05
ENSG00000253147.5	AC015468.1	-4.44473	5.02922e-11	-5.25376	0.000121364	-5.27436	0.00301793
ENSG00000286081.1	AC016682.1	-4.47098	1.8667e-29	-4.73447	5.75057e-26	-6.46285	6.71613e-11
ENSG00000224739.2	AC016735.1	-2.69487	0.00127854	-5.55832	0.00150742	-3.82995	0.0384094
ENSG00000271709.1	AC017033.1	4.69716	0.000193308	7.44676	3.54333e-09	4.06181	0.0136377
ENSG00000277559.1	AC018553.1	4.73949	8.19789e-10	2.06225	0.000157477	5.10177	0.00053283
ENSG00000271344.1	AC018638.6	1.87617	2.35437e-06	2.23805	0.00190373	1.9642	0.0355268
ENSG00000272905.1	AC018648.1	1.6671	8.79951e-25	2.60229	9.06259e-17	1.58612	7.70396e-05
ENSG00000221857.7	AC020907.2	-4.24879	2.59647e-24	-4.94161	3.38546e-16	-4.12572	4.39873e-05
ENSG00000286346.1	AC021613.3	8.9175	1.99454e-07	6.3288	1.64714e-06	5.29483	0.00477691
ENSG00000255910.2	AC024901.1	6.52312	2.65959e-87	5.49215	1.66241e-32	4.52894	1.23746e-09
ENSG00000257681.1	AC025265.1	-3.91639	7.14799e-17	-1.52146	0.00609925	-1.95065	0.02684
ENSG00000270133.1	AC025766.1	1.76043	0.00106298	2.23955	0.042253	4.04371	0.0124636
ENSG00000276122.1	AC026336.3	8.22683	5.22941e-10	7.042	4.02018e-08	4.0304	0.0363204
ENSG00000277543.1	AC026471.5	-4.47762	1.66781e-15	-7.16754	4.12679e-06	-5.66284	0.000343325
ENSG00000270021.1	AC026691.1	1.70218	1.97873e-08	2.07776	0.0258111	2.8337	0.000123701
ENSG00000249199.2	AC026785.3	8.7483	6.42356e-06	13.3447	3.10159e-27	10.0889	3.01663e-05
ENSG00000286024.1	AC026803.3	-3.04948	1.15812e-21	-10.9658	7.75181e-23	-4.13351	0.000894221
ENSG00000249084.1	AC027627.1	3.94264	4.58698e-05	5.12666	0.000140979	7.24698	0.00115516
ENSG00000287401.1	AC034139.1	-3.21553	3.2646e-12	-5.51507	6.14384e-11	-3.45943	0.000883979
ENSG00000267390.1	AC036176.1	-1.86326	1.17881e-11	-1.62075	0.00102143	-1.84933	0.00766088
ENSG00000253474.2	AC044893.1	-3.33418	7.51095e-24	-4.203	1.99693e-09	-4.27168	2.12238e-07
ENSG00000286856.1	AC061708.1	-3.46632	4.12815e-23	-8.16044	5.69652e-10	-6.98605	0.000164798
ENSG00000241754.2	AC063938.1	-2.49854	9.91402e-06	-6.7556	3.20638e-08	-5.5949	5.62162e-05
ENSG00000231858.5	AC067945.2	-1.53509	0.000981286	-5.26856	0.0081821	-3.08843	0.0165835
ENSG00000253258.1	AC068228.1	4.20911	4.11174e-06	4.47706	0.00074525	5.57907	0.00138548
ENSG00000287657.1	AC068228.3	3.42142	1.50562e-17	3.34336	4.79374e-11	3.14281	0.000193921
ENSG00000197099.8	AC068631.1	-1.61665	2.0108e-05	-3.97794	1.15526e-07	-4.19611	3.1848e-06
ENSG00000228804.5	AC072022.1	-2.03181	8.12158e-11	-5.67267	0.000457679	-4.07983	0.0129754
ENSG00000230526.1	AC073370.1	3.28322	0.0212932	4.09062	0.011994	3.50647	0.0211435
ENSG00000257808.1	AC073573.1	-1.69848	1.2205e-10	-8.87169	4.14212e-09	-4.21274	0.00931527
ENSG00000248187.1	AC078850.1	6.47177	2.21675e-16	4.54099	4.08663e-05	3.01295	0.0393024
ENSG00000253196.1	AC083841.1	-3.7171	8.61232e-15	-4.64812	0.00286179	-5.50566	0.000684048
ENSG00000253632.1	AC084026.2	2.38576	0.0125254	4.24089	0.00696328	4.34678	0.0390312
ENSG00000259705.1	AC084757.3	3.7116	3.66035e-05	2.36325	0.044724	1.84024	0.0490988
ENSG00000254695.2	AC087379.2	-2.68319	0.00010889	-2.52201	0.00792394	-6.2161	7.38674e-05
ENSG00000262003.1	AC087392.1	-1.597	1.52052e-11	-2.06802	0.000237725	-3.09789	0.000958225
ENSG00000272092.1	AC087623.2	2.05373	1.18521e-11	2.02018	0.000637036	1.9267	0.0178878
ENSG00000167912.6	AC090152.1	4.31271	1.0976e-22	2.55673	7.40491e-15	3.72298	2.80301e-11
ENSG00000253270.1	AC090541.1	6.72382	5.55159e-19	9.10483	7.09047e-13	3.02405	0.00984832
ENSG00000287590.1	AC090820.2	6.83969	1.84529e-18	3.46934	0.0329191	4.6743	0.00328154
ENSG00000264968.1	AC090844.2	-2.84769	2.01858e-10	-1.77291	0.0220353	-3.07789	0.00183978
ENSG00000259352.1	AC091117.1	-3.42779	6.08421e-17	-10.1647	7.82816e-16	-4.78637	2.8058e-05
ENSG00000269353.1	AC092071.1	-2.244	1.77856e-11	-1.55936	0.00444043	-3.40738	1.0613e-05
ENSG00000261118.1	AC092123.1	1.78324	9.77146e-08	3.2842	6.02162e-09	2.35955	0.00341019
ENSG00000239268.3	AC092691.1	6.78539	1.49119e-26	2.36673	0.0359164	4.36279	0.00252983
ENSG00000236412.1	AC092941.2	-4.47863	4.49714e-08	-4.73011	0.0217385	-4.2923	0.046271
ENSG00000251298.1	AC093835.1	-3.2187	1.21007e-21	-3.56259	7.32161e-05	-3.42473	5.10697e-05
ENSG00000224818.1	AC096677.2	2.57836	1.86023e-09	2.113	0.0499456	2.22344	0.00106097
ENSG00000286419.1	AC097637.3	-4.15687	1.19585e-05	-6.83065	2.46289e-07	-4.62417	0.0113856
ENSG00000288039.1	AC098969.2	-2.25073	0.000627657	-5.86353	0.00028198	-2.90346	0.00331978
ENSG00000229203.1	AC103564.1	2.56959	1.00375e-06	3.87947	0.00166799	5.88823	0.000390038
ENSG00000261220.2	AC103706.1	1.76088	1.55222e-06	2.95052	1.15752e-07	1.57079	0.0302318
ENSG00000286802.1	AC104459.1	-2.614	4.6806e-21	-1.86152	0.0452418	-2.22971	0.00291967
ENSG00000271787.1	AC104794.5	-2.09599	7.73655e-14	-5.05481	1.14138e-06	-4.95571	0.000741559
ENSG00000248516.1	AC105415.1	-2.09731	1.83606e-13	-2.48225	2.41156e-07	-3.20652	8.69336e-07
ENSG00000260874.5	AC106820.5	1.78848	1.66003e-06	4.4536	9.83618e-05	3.67141	0.00372894
ENSG00000286294.1	AC107398.5	-2.68137	2.87001e-10	-3.04484	0.000237837	-2.49137	0.0111759
ENSG00000253616.5	AC107959.3	3.9697	1.17415e-12	4.54839	3.13191e-09	3.64265	0.0017045
ENSG00000284948.1	AC107959.4	3.32751	3.2748e-19	2.74962	0.000280871	1.92843	0.00053325
ENSG00000249111.1	AC108517.1	9.51691	1.8434e-35	8.70664	1.05812e-12	6.20748	2.48978e-05
ENSG00000250564.2	AC109454.3	-5.4037	1.57974e-17	-3.50395	0.00679337	-5.53029	1.88085e-11
ENSG00000227279.1	AC110015.1	-1.7753	3.93353e-07	-7.69348	6.117e-05	-3.81086	0.00511279
ENSG00000260578.1	AC110597.1	2.64216	1.27957e-23	2.21716	1.78096e-05	5.29423	8.02943e-05
ENSG00000253339.2	AC111149.2	8.57915	2.26558e-30	4.7938	2.85766e-10	4.00884	5.9953e-05
ENSG00000287257.1	AC111182.2	-3.05594	8.53528e-13	-7.68219	3.6304e-09	-3.29209	0.00728749
ENSG00000249364.6	AC112206.2	-4.03408	4.7418e-06	-11.4301	1.15226e-32	-3.38393	0.0258144
ENSG00000287164.1	AC112254.1	4.86246	8.36064e-06	3.94686	0.0142504	4.56065	0.0182097
ENSG00000224409.1	AC114489.1	1.54809	0.0156119	2.50573	0.00487944	4.61521	0.011611
ENSG00000261978.1	AC116025.1	-2.97632	8.58625e-10	-9.3449	9.69867e-11	-4.11102	0.023536
ENSG00000243384.1	AC119424.1	-4.27094	2.42308e-12	-6.61072	5.75668e-05	-3.73622	0.00307081
ENSG00000257829.1	AC121757.1	4.7864	2.23295e-15	6.32471	1.93836e-20	7.3102	0.00101034
ENSG00000287051.1	AC121757.2	2.63696	5.72571e-12	5.09119	3.59308e-27	2.82982	0.00571113
ENSG00000256879.1	AC129102.1	3.98645	4.99918e-21	6.54229	2.34354e-07	6.74046	0.0039174
ENSG00000224272.2	AC131097.2	-3.23786	2.36401e-11	-9.38711	1.94628e-11	-3.62896	0.0181794
ENSG00000240801.1	AC132217.1	-4.32264	4.49393e-25	-6.00416	0.000151792	-3.08268	0.00323589
ENSG00000284879.1	AC133644.2	-1.81039	1.5111e-07	-6.03475	6.69037e-31	-2.2544	0.00191499
ENSG00000262995.1	AC137056.1	-3.62843	1.64457e-16	-12.4535	6.55019e-15	-5.76005	1.85307e-05
ENSG00000261253.2	AC137932.2	1.76143	1.34644e-06	4.5135	3.86412e-06	2.35527	0.0119154
ENSG00000256312.1	AC138466.1	3.79248	5.2476e-05	5.64602	1.43511e-05	2.84939	0.00131109
ENSG00000261227.2	AC140912.1	3.67064	0.000466986	3.29926	0.000140827	5.5472	0.000298925
ENSG00000214614.3	AC142086.1	4.78063	4.45649e-13	3.70036	0.00681751	5.92122	0.0101146
ENSG00000244459.2	AC147067.1	1.60665	0.000211391	1.73063	0.00230215	1.82312	0.00067005
ENSG00000287342.1	AC188616.1	4.33186	9.68295e-35	5.12284	3.73493e-37	4.60456	6.98993e-06
ENSG00000253917.4	AC226119.1	2.61624	2.77077e-12	1.71827	0.010166	2.69478	0.000980693
ENSG00000233030.2	AC243772.2	2.08882	0.000103953	3.27503	5.9854e-08	1.95741	0.028886
ENSG00000278690.1	AC244100.4	-1.90485	0.00021665	-4.85672	0.0103252	-2.88559	0.0326052
ENSG00000234998.1	AC244453.3	2.90344	0.0124367	3.64215	4.87642e-09	3.34725	0.00188847
ENSG00000279472.1	AC244517.8	2.45241	0.00241331	3.0962	0.00398491	4.20129	0.000473365
ENSG00000178803.12	ADORA2A-AS1	-2.3381	5.73037e-09	-7.8407	8.68151e-15	-2.86905	0.000205204
ENSG00000224649.1	AF124730.1	-3.36366	8.57309e-09	-3.79711	0.0272711	-4.09351	0.0341844
ENSG00000255737.2	AGAP2-AS1	1.83909	1.3145e-08	2.28383	0.000122656	1.93656	0.0143998
ENSG00000236065.2	AL020995.1	1.8032	1.80294e-05	2.66718	5.22479e-07	1.75598	0.0189413
ENSG00000286324.1	AL033381.3	1.81677	0.00371065	5.31642	5.96459e-11	5.00755	0.00460515
ENSG00000262119.1	AL079343.1	5.01481	2.90118e-08	4.43965	0.00070382	5.51553	0.00203736
ENSG00000203900.2	AL121827.1	-5.50677	1.97714e-14	-9.10011	9.06687e-09	-5.87223	5.0273e-09
ENSG00000278035.1	AL121895.2	1.94868	0.013156	5.23953	1.48634e-07	2.56729	0.0361835
ENSG00000260461.1	AL133355.1	1.70059	7.1304e-07	2.85758	0.00108394	2.45476	9.0275e-05
ENSG00000285894.2	AL136372.2	9.33759	2.02222e-45	5.01241	4.89471e-11	6.523	1.31267e-06
ENSG00000273413.1	AL136982.7	-2.12317	0.000340325	-8.15106	1.33936e-08	-7.56457	0.00515415
ENSG00000284743.1	AL139254.3	-2.78588	1.52159e-05	-4.6875	0.000109546	-3.40578	0.00317956
ENSG00000275880.1	AL139385.1	1.87641	3.23514e-05	2.71512	4.65415e-16	2.17757	0.00507836
ENSG00000260118.1	AL157700.1	3.08737	3.32718e-11	4.47833	2.98928e-09	6.04802	0.000231894
ENSG00000223342.2	AL158817.1	5.45841	2.22943e-06	5.82498	1.74955e-05	5.67181	0.001644
ENSG00000230729.1	AL160270.1	-1.64361	0.00844699	-6.67768	0.00309336	-4.6661	0.0403521
ENSG00000230628.1	AL160408.3	-3.73451	3.69529e-07	-4.22962	0.0425989	-4.0161	0.0123278
ENSG00000233569.2	AL161630.1	-2.54644	1.08761e-07	-2.56062	0.0172435	-2.72951	0.0321284
ENSG00000258604.1	AL161668.4	-1.98354	3.97315e-16	-5.48118	9.48255e-20	-4.06532	6.85547e-05
ENSG00000286162.2	AL162253.2	2.28698	3.33932e-23	2.94784	8.53063e-12	2.65981	1.86673e-05
ENSG00000279571.3	AL162426.1	1.56551	5.92966e-07	2.37596	0.00129099	2.6153	0.00237106
ENSG00000230234.1	AL162582.1	11.1166	1.05169e-21	5.69476	2.47134e-07	4.6988	3.60161e-06
ENSG00000259868.3	AL163952.1	1.77154	0.000464173	4.26235	5.72083e-06	5.7482	0.00120431
ENSG00000258460.2	AL355096.1	-4.26096	6.66472e-11	-9.02884	1.89968e-10	-3.8954	0.00928594
ENSG00000231039.2	AL355303.1	2.03272	4.45937e-05	3.35274	8.73731e-06	3.6161	0.020179
ENSG00000238058.2	AL355574.1	1.50482	3.4382e-07	4.68025	8.51072e-12	3.39442	0.000203945
ENSG00000271945.2	AL355612.1	-2.02311	0.00213593	-5.74058	8.03654e-05	-3.3126	0.0186769
ENSG00000258745.1	AL358334.3	-1.78436	2.54191e-07	-4.84187	1.67197e-06	-3.86157	0.00509686
ENSG00000287745.1	AL359380.1	-4.20384	1.73573e-05	-6.09418	1.3363e-05	-4.36354	0.0318289
ENSG00000229869.1	AL359878.2	2.07923	5.43251e-06	3.85135	0.0166196	3.77897	0.0389479
ENSG00000227712.2	AL359915.1	-2.48269	2.70322e-21	-3.89655	9.74806e-11	-4.02205	2.22648e-08
ENSG00000286398.1	AL360013.3	-5.25928	3.50555e-15	-8.76364	5.56046e-09	-5.79045	2.50185e-06
ENSG00000272068.1	AL365181.2	4.17455	7.46824e-37	4.61344	1.06393e-25	4.07312	3.35377e-05
ENSG00000272405.1	AL365181.3	4.81389	3.90376e-34	3.9331	8.39791e-13	4.64202	0.000167374
ENSG00000275830.2	AL390755.1	-2.86711	0.000288473	-8.15236	3.41198e-18	-2.07184	0.0272592
ENSG00000284418.2	AL391117.1	-1.59493	7.91415e-13	-4.6413	3.92724e-10	-1.6149	0.0205403
ENSG00000258082.1	AL391832.3	1.73085	0.0283465	4.2472	2.05264e-09	4.87562	0.00125444
ENSG00000284928.1	AL445205.1	3.90601	2.53616e-06	4.22077	6.54268e-05	6.22256	0.00154426
ENSG00000285873.1	AL445253.1	2.03825	0.00419173	6.11955	8.9986e-06	3.09696	0.00852599
ENSG00000278419.1	AL451164.2	3.18748	1.73167e-13	5.87391	1.48743e-25	2.00702	0.0136393
ENSG00000273107.1	AL512598.1	4.48593	1.5824e-07	3.33502	0.0143388	5.70227	0.00156703
ENSG00000287326.1	AL589787.1	6.32835	5.42204e-33	2.52493	0.00955028	4.27039	0.000760826
ENSG00000285630.1	AL590068.3	-1.91944	2.73815e-07	-4.21141	1.43212e-13	-2.25513	0.0372349
ENSG00000229953.1	AL590666.2	5.80278	1.01399e-14	4.20071	5.82613e-09	4.47397	0.00176097
ENSG00000287656.1	AL591069.1	3.11824	8.36261e-12	10.0594	6.6722e-26	3.58222	0.0017177
ENSG00000261065.1	AL592146.1	-2.22026	5.00327e-05	-11.3572	1.80638e-12	-6.21354	0.000124505
ENSG00000242590.1	AL645608.5	2.19504	2.53532e-24	2.46088	1.57698e-06	1.7328	2.29366e-05
ENSG00000254902.1	ANO1-AS1	-2.11764	8.02498e-13	-12.3903	4.93458e-06	-4.47247	0.00127714
ENSG00000284084.1	AOX3P-AOX2P	1.70575	0.0065388	3.4107	0.00171143	2.16692	0.021034
ENSG00000286153.1	AP000331.1	5.79	5.00245e-39	3.14912	3.86379e-08	4.16459	0.000291716
ENSG00000228923.1	AP000355.1	-3.93556	4.60555e-12	-9.05681	1.34288e-15	-3.84396	0.00263379
ENSG00000266954.1	AP001010.1	-2.06935	1.54318e-10	-4.70172	0.000164609	-5.25892	0.00329073
ENSG00000274225.1	AP001065.3	-4.18389	1.72283e-13	-1.68631	4.95981e-05	-2.78911	0.000176753
ENSG00000287719.1	AP001531.1	1.55346	0.0001027	2.07548	0.00289706	1.73157	0.00591543
ENSG00000232692.1	AP001596.1	2.08326	0.000497622	2.9039	0.0296088	3.91133	0.0184795
ENSG00000254607.2	AP001783.1	-5.75468	2.72876e-24	-6.55288	7.84376e-08	-6.79442	6.7435e-16
ENSG00000246090.7	AP002026.1	-2.00218	6.58732e-06	-7.73959	6.37423e-15	-2.37752	0.00056165
ENSG00000254814.1	AP003031.1	-3.18648	4.99159e-08	-9.02943	6.03974e-11	-5.56345	6.60317e-06
ENSG00000254854.1	AP003390.1	3.15701	3.33648e-06	3.83967	0.00119228	3.65858	0.00266933
ENSG00000253395.1	AP003469.2	4.94261	1.74347e-06	5.7798	8.22164e-06	6.13303	0.00146291
ENSG00000179577.3	AP003471.1	-3.24274	7.89326e-28	-3.36389	9.77917e-06	-3.81417	4.62855e-08
ENSG00000272703.1	AP005137.2	5.52948	5.81618e-08	6.64085	2.34852e-07	5.41148	0.00697186
ENSG00000287303.1	AP006248.5	-1.53272	1.07967e-10	-1.52043	0.0302502	-1.64162	0.024889
ENSG00000235910.2	APOA1-AS	-2.76074	4.21624e-08	-12.4678	6.63991e-40	-7.6923	2.07465e-06
ENSG00000288234.1	BX255925.4	2.91444	1.04282e-08	2.61921	0.0152394	2.71522	0.0480547
ENSG00000273812.3	BX640514.2	4.13361	9.97702e-11	5.71789	3.29228e-36	3.54386	0.00494077
ENSG00000259037.1	BX927359.1	-3.7688	2.7936e-10	-6.93255	0.000250353	-5.60637	0.0473988
ENSG00000234614.1	C2CD4D-AS1	1.66832	0.00110069	5.68828	1.1988e-61	2.91219	0.00195514
ENSG00000260807.7	CEROX1	1.60963	0.000174355	3.64116	3.18517e-38	1.83059	0.033106
ENSG00000259430.2	CERS3-AS1	2.60506	3.81401e-05	3.48595	3.84779e-05	1.60303	0.0200501
ENSG00000245694.10	CRNDE	2.6277	4.56809e-18	4.02979	1.44879e-31	3.73887	3.06143e-06
ENSG00000253978.2	CTB-178M22.2	1.84726	9.18609e-05	1.88361	0.0203406	4.91146	0.00352458
ENSG00000280095.1	CU639417.4	3.20504	3.62954e-11	3.26809	4.15736e-06	3.6131	0.000265676
ENSG00000280179.1	CU639417.5	3.20906	0.000454758	11.0599	4.54491e-20	10.6557	3.65982e-10
ENSG00000273032.3	DGCR5	2.73373	5.48756e-12	2.70139	3.81501e-08	1.73561	0.0121555
ENSG00000180525.13	DIP2C-AS1	2.33198	3.07427e-11	4.47916	2.69983e-23	2.89076	0.00039117
ENSG00000177337.8	DLGAP1-AS1	1.50078	1.95933e-25	1.71172	8.7752e-06	2.19943	0.00128413
ENSG00000232010.1	DNMT3L-AS1	-4.67714	2.23647e-14	-5.30556	0.0412997	-4.58133	8.45696e-10
ENSG00000223358.5	EHHADH-AS1	-1.6058	1.11792e-06	-2.97186	1.23668e-05	-2.92002	0.00187021
ENSG00000237337.1	ELAVL4-AS1	-4.0677	7.52176e-09	-6.32022	0.000143627	-4.00025	0.00516844
ENSG00000251292.1	ERVH-1	2.256	3.30205e-11	2.62089	1.02834e-08	2.67159	0.00216672
ENSG00000250432.5	FAM242C	1.63814	0.00595559	4.79855	0.000776569	5.65693	0.000737769
ENSG00000205866.4	FAM99A	-5.0823	7.86041e-17	-12.0665	6.76381e-33	-6.16381	9.591e-05
ENSG00000205865.4	FAM99B	-5.31907	3.12937e-27	-10.2227	2.23716e-14	-5.55163	1.15469e-10
ENSG00000237338.1	FTCD-AS1	-2.88406	1.73335e-12	-10.5225	1.43465e-10	-5.44221	0.000495146
ENSG00000250208.6	FZD10-AS1	2.63511	4.42175e-16	5.68572	7.08784e-72	2.89049	0.00115217
ENSG00000266835.6	GAPLINC	2.36666	1.04402e-14	1.67082	2.30392e-09	3.41532	0.000663635
ENSG00000242797.3	GLYCTK-AS1	-1.70677	2.06838e-07	-9.68281	1.78822e-12	-5.15621	0.000849519
ENSG00000230921.1	HAO2-IT1	-4.7067	1.3979e-10	-4.93584	0.0104095	-4.66791	0.0218649
ENSG00000229005.2	HNF4A-AS1	-4.20475	1.2949e-15	-7.89896	7.88346e-38	-4.08468	0.000917381
ENSG00000272677.1	HNRNPD-DT	1.9486	2.79391e-09	2.96275	3.02349e-11	1.64484	0.0011199
ENSG00000227117.6	HORMAD2-AS1	-3.45297	0.000943157	-11.1149	6.32514e-19	-4.32876	0.0352733
ENSG00000240990.10	HOXA11-AS	4.87471	0.00151041	3.79538	0.00923646	4.91777	0.00920924
ENSG00000223855.2	HRAT92	2.61771	1.31141e-10	3.8754	5.32688e-09	2.06006	0.000102048
ENSG00000231948.2	HS1BP3-IT1	-2.50265	8.68887e-08	-3.70472	1.61385e-09	-4.51419	1.0241e-05
ENSG00000099869.8	IGF2-AS	-5.33649	1.4825e-23	-10.0174	2.87987e-10	-4.09304	6.32714e-06
ENSG00000257069.6	KCNK4-TEX40	4.9674	1.24681e-24	3.19856	0.00992886	5.42385	2.19806e-06
ENSG00000286042.1	LCAL1	5.03864	3.39219e-06	7.2174	7.7019e-16	4.98919	0.00612841
ENSG00000267690.1	LDLRAD4-AS1	-2.36647	0.0013955	-5.64834	0.000138405	-4.1468	0.00904148
ENSG00000258512.1	LINC00239	4.82319	5.08031e-09	2.81096	0.000512567	3.52272	0.00028324
ENSG00000185186.10	LINC00313	2.4824	5.04087e-07	3.88591	6.24437e-25	2.53841	0.00499009
ENSG00000188660.4	LINC00319	3.74073	6.47971e-10	4.87801	1.07086e-61	3.63151	1.14472e-06
ENSG00000226496.3	LINC00323	4.74983	1.22055e-05	5.56972	3.16925e-14	4.23473	0.00249742
ENSG00000246662.6	LINC00535	4.32533	3.24083e-24	3.03023	5.22167e-09	4.77964	2.38933e-07
ENSG00000235180.1	LINC00601	5.97644	2.45178e-21	4.04047	5.51253e-08	4.322	0.000995079
ENSG00000281832.1	LINC00602	7.20529	5.49007e-33	6.98979	1.66341e-08	6.3237	0.0006558
ENSG00000250056.8	LINC01018	-2.34702	2.33664e-29	-5.57313	1.28091e-46	-4.50033	5.36915e-06
ENSG00000249173.6	LINC01093	-6.1779	1.2412e-18	-13.8026	2.54775e-36	-7.27152	1.13105e-11
ENSG00000224577.3	LINC01117	2.7686	5.4138e-05	3.40433	6.4705e-06	5.34927	0.000417101
ENSG00000281162.2	LINC01127	-1.89376	7.15693e-05	-1.81316	0.00481523	-1.92417	0.00213139
ENSG00000258867.6	LINC01146	-2.06423	9.86069e-17	-4.02701	1.25884e-20	-2.28675	0.00576841
ENSG00000260876.6	LINC01229	-2.00728	1.29315e-06	-3.60132	3.99742e-06	-2.49979	0.0389025
ENSG00000251576.1	LINC01267	1.75562	4.86119e-05	1.93374	0.000885981	3.05292	0.0131936
ENSG00000250331.2	LINC01340	2.06537	0.00162277	3.4706	0.0361364	2.80887	0.0235981
ENSG00000232645.5	LINC01431	2.02552	3.21356e-07	3.30175	2.57863e-05	2.42132	0.00869897
ENSG00000285094.1	LINC01488	-3.76796	1.85397e-07	-8.92542	1.78162e-18	-4.16606	0.0108664
ENSG00000230945.1	LINC01507	5.43974	9.70044e-07	4.68195	5.25509e-09	3.81387	0.0194317
ENSG00000238120.1	LINC01589	2.78736	0.00209367	7.55006	9.63641e-25	3.04611	0.0108534
ENSG00000259108.3	LINC01595	-2.3407	0.00426761	-7.02001	2.99286e-10	-4.82748	3.74354e-07
ENSG00000250266.2	LINC01612	-4.96445	8.89718e-11	-7.07808	2.74247e-25	-4.68489	0.0366121
ENSG00000168746.8	LINC01620	-2.11454	1.24754e-13	-5.48494	1.7931e-10	-3.45998	7.77021e-05
ENSG00000235357.2	LINC01621	-2.5159	7.72018e-11	-1.73782	0.0192395	-5.02493	0.00116233
ENSG00000286785.1	LINC01622	3.60686	7.8864e-05	2.43698	0.00150216	4.17944	0.0001711
ENSG00000280191.3	LINC01669	3.03837	1.64807e-13	2.79219	8.04792e-13	3.10427	0.00363779
ENSG00000235200.3	LINC01702	-1.99825	1.83709e-10	-3.69576	2.59541e-12	-2.42401	3.12257e-07
ENSG00000223956.3	LINC01767	-4.01369	3.82663e-20	-1.84583	6.95467e-05	-5.11189	2.61292e-11
ENSG00000230645.2	LINC01818	-3.57372	3.30571e-14	-4.75022	0.0008803	-3.77323	0.000263793
ENSG00000236780.7	LINC01829	1.7167	0.0113262	6.47583	3.15108e-07	3.88681	0.00585541
ENSG00000259439.2	LINC01833	6.64669	1.39579e-08	5.47994	2.7511e-05	5.57021	0.0127134
ENSG00000253428.1	LINC01942	1.7003	0.000455987	3.06346	8.01441e-08	2.87293	0.00589287
ENSG00000260804.3	LINC01963	1.65558	3.94037e-13	1.89255	0.00144451	2.53678	8.01645e-05
ENSG00000283646.2	LINC02009	3.98258	5.08738e-16	2.76979	1.60972e-05	5.92056	0.000502376
ENSG00000242339.2	LINC02025	-1.74339	1.47374e-05	-2.23378	0.00417556	-1.93391	0.00815065
ENSG00000258474.1	LINC02313	4.79594	1.87549e-05	5.5874	6.14187e-07	6.38596	0.00195779
ENSG00000235269.2	LINC02331	-2.65853	0.00109957	-2.68059	0.00988405	-4.1458	0.000243926
ENSG00000256576.2	LINC02361	2.58492	6.08574e-10	7.12504	2.36196e-47	3.52842	1.95862e-06
ENSG00000256287.1	LINC02398	5.44537	1.65161e-30	8.42169	1.41576e-11	6.45958	6.2482e-06
ENSG00000248740.6	LINC02428	-2.6331	7.86728e-14	-7.00239	1.15168e-54	-2.87057	0.0107877
ENSG00000255007.1	LINC02489	6.36073	6.66644e-15	8.41169	1.24485e-11	5.83676	5.65763e-08
ENSG00000250436.1	LINC02499	-4.3179	1.06263e-26	-11.3016	2.1364e-22	-2.65504	0.0474395
ENSG00000272549.1	LINC02538	-2.24238	2.72898e-07	-5.74753	0.017805	-1.90129	0.0214372
ENSG00000224034.1	LINC02561	4.30905	4.66427e-22	3.94819	1.85695e-07	3.46749	0.00564157
ENSG00000259459.6	LINC02568	1.64993	0.0458886	6.05217	3.64408e-06	5.81214	0.00410402
ENSG00000228709.1	LINC02575	-3.75268	1.01094e-10	-6.30048	1.42692e-09	-2.69389	0.0206644
ENSG00000254872.3	LINC02688	3.96722	8.38446e-13	4.44278	5.95232e-09	5.50385	0.000240579
ENSG00000227306.1	LINC02708	-4.99019	3.4766e-34	-7.64339	6.33348e-07	-3.76344	0.000978882
ENSG00000251637.6	LINC02754	-4.16903	8.17944e-28	-3.05765	0.000359663	-5.88002	6.80931e-16
ENSG00000254968.7	LINC02763	3.74594	2.22798e-09	4.06562	0.0142868	4.28154	0.00435199
ENSG00000187013.4	LINC02875	3.88908	8.41719e-17	3.65985	1.16471e-05	2.43143	4.31323e-05
ENSG00000236318.2	LINC02888	2.30051	4.82913e-06	3.06311	0.0462072	5.85747	0.000482817
ENSG00000236039.3	LINC02889	2.25111	2.85875e-07	5.06901	7.48537e-42	2.52188	0.0126903
ENSG00000265688.2	MAFG-DT	2.13324	9.5734e-15	1.7994	0.00376227	3.35146	1.9272e-12
ENSG00000204682.8	MIR1915HG	-2.26173	1.11544e-15	-3.16662	5.13237e-10	-1.874	0.00265729
ENSG00000240666.2	MME-AS1	-4.9073	8.5437e-13	-9.43787	0.00936216	-7.12552	1.6015e-05
ENSG00000226416.1	MRPL23-AS1	-2.56209	2.26141e-09	-4.82611	0.00521762	-3.37876	0.0481237
ENSG00000124915.10	MYRF-AS1	2.24136	1.48922e-13	5.07444	4.98745e-17	2.55176	0.0327701
ENSG00000254447.3	OR7E11P	2.35377	1.07655e-10	2.05478	0.00793195	2.58472	1.06648e-05
ENSG00000228288.7	PCAT6	2.54902	8.16696e-18	3.76506	8.25073e-12	2.69129	3.06304e-07
ENSG00000228842.3	PCDH9-AS2	-4.92431	1.21576e-07	-9.28161	1.19361e-10	-5.84689	0.0042243
ENSG00000233896.2	PDYN-AS1	4.64081	3.98164e-06	6.81313	2.50892e-07	6.43152	0.00063692
ENSG00000256940.2	PPP1R14B-AS1	3.77331	4.22594e-20	2.77856	0.00011113	2.14706	0.000304423
ENSG00000251059.6	PRKG2-AS1	4.64691	0.000753399	5.37748	0.000125653	4.35254	0.0191472
ENSG00000254109.6	RBPMS-AS1	1.67258	2.36113e-11	1.50293	0.000157511	2.13909	0.0193836
ENSG00000232104.3	RFX3-AS1	1.725	1.86743e-08	3.49899	2.75856e-19	2.52198	0.00256166
ENSG00000232082.1	RPS6KA2-IT1	3.78506	3.50036e-09	2.03276	0.0177235	2.37931	0.0323893
ENSG00000225953.3	SATB2-AS1	3.43663	7.43746e-28	2.83471	1.82143e-06	2.49822	0.0180926
ENSG00000236345.1	SCAT8	2.97735	2.03415e-28	3.05732	5.03035e-11	3.5288	0.00362052
ENSG00000229867.2	STEAP3-AS1	-2.0147	1.44301e-08	-6.98222	2.03414e-12	-2.23613	0.00617462
ENSG00000230098.1	TCERG1L-AS1	3.56999	0.0384764	3.95731	0.0224287	4.31637	0.0201696
ENSG00000258285.1	TESC-AS1	3.47318	2.55867e-10	1.99902	0.0326253	4.37012	0.00261839
ENSG00000229980.5	TOB1-AS1	2.25589	6.29575e-16	1.54574	0.000967507	2.72635	7.90763e-09
ENSG00000234076.1	TPRG1-AS1	-1.61132	1.36676e-09	-4.60097	7.40246e-10	-2.37337	0.000151432
ENSG00000231226.1	TRIM31-AS1	6.37501	3.72395e-11	4.99512	1.48171e-10	5.78355	0.00361329
ENSG00000262801.6	U91319.1	-3.71822	8.21694e-10	-7.51276	6.20341e-15	-4.69045	0.000502778
ENSG00000229740.3	U91324.1	-4.1304	3.09914e-20	-8.62148	2.25775e-09	-4.39848	0.000114777
ENSG00000285855.1	Z72006.1	8.70559	1.25057e-26	10.1744	7.52433e-16	7.3708	5.9683e-07
ENSG00000283743.2	Z84466.1	-2.76785	1.18202e-19	-5.89048	6.58737e-19	-3.52467	1.67898e-05
ENSG00000287225.1	Z84468.2	8.17742	1.53182e-42	11.1014	3.77508e-20	5.27858	1.63953e-10
ENSG00000287804.1	Z98745.2	5.29666	5.69339e-07	8.26902	6.70512e-11	4.58829	0.00556042
