# Supplementary material for: Identification of Long Non-Coding RNA Profiles and Potential Therapeutic Agents for Fibrolamellar Carcinoma Based on RNA-Sequencing Data
Source: Genes (Basel). 2023 Aug 28;14(9):1709. doi: 10.3390/genes14091709 (PMC10530820; doi:10.3390/genes14091709)
Supplement: Supplementary file 1 [file genes-14-01709-s001.zip › Table S2.xlsx]

## Sheet: Sheet1
List of differentially expressed mRNAs in each dataset
			GSE63018		GSE73114		GSE181922
Gene_ID	Symbol	Description	log2FC	Pvalue	log2FC	Pvalue	log2FC	Pvalue
ENSG00000121410.12	A1BG	alpha-1-B glycoprotein	-3.38178	1.20899e-12	-9.10797	6.03971e-47	-5.92032	1.3598e-07
ENSG00000148584.15	A1CF	APOBEC1 complementation factor	-1.61618	3.65425e-10	-2.06062	7.82541e-07	-2.13657	0.000150084
ENSG00000114771.14	AADAC	arylacetamide deacetylase	-2.09578	1.90029e-13	-4.00712	1.03139e-18	-2.50199	0.0417329
ENSG00000109576.14	AADAT	aminoadipate aminotransferase	-3.39544	2.99441e-28	-2.66286	5.60149e-06	-3.99988	3.85668e-08
ENSG00000154262.13	ABCA6	ATP binding cassette subfamily A member 6	-2.87948	1.75018e-19	-7.7015	2.02089e-71	-2.6959	0.000916083
ENSG00000073734.10	ABCB11	ATP binding cassette subfamily B member 11	-3.90056	6.61717e-35	-3.70577	5.12893e-09	-5.61959	2.21799e-14
ENSG00000118777.12	ABCG2	ATP binding cassette subfamily G member 2 (Junior blood group)	-2.15877	9.65678e-07	-5.97949	1.62119e-27	-2.67317	0.000119952
ENSG00000138075.14	ABCG5	ATP binding cassette subfamily G member 5	-1.90615	7.06322e-07	-10.277	1.36051e-49	-2.59968	0.0031056
ENSG00000143994.14	ABHD1	abhydrolase domain containing 1	-1.6673	1.00449e-05	-1.67993	0.00761313	-2.16268	1.15326e-06
ENSG00000173210.20	ABLIM3	actin binding LIM protein family member 3	-1.61508	2.31681e-05	-2.82295	1.36915e-06	-1.72487	5.30649e-06
ENSG00000060971.19	ACAA1	acetyl-CoA acyltransferase 1	-1.87149	4.81001e-16	-2.14564	6.87527e-08	-2.38437	2.80548e-08
ENSG00000167315.18	ACAA2	acetyl-CoA acyltransferase 2	-1.98441	4.56988e-06	-3.98438	4.48027e-18	-2.29085	0.00175869
ENSG00000115361.8	ACADL	acyl-CoA dehydrogenase long chain	-3.06385	1.73497e-19	-5.1196	2.03015e-26	-2.38535	0.00872201
ENSG00000117054.15	ACADM	acyl-CoA dehydrogenase medium chain	-1.60998	1.45473e-06	-1.69526	5.29871e-08	-1.55853	0.00238269
ENSG00000122971.9	ACADS	acyl-CoA dehydrogenase short chain	-1.84596	7.86734e-09	-3.08063	1.89392e-09	-2.40234	1.06813e-08
ENSG00000144476.6	ACKR3	atypical chemokine receptor 3	3.17249	9.89435e-07	2.33118	8.84761e-05	2.20641	0.0011347
ENSG00000184227.8	ACOT1	acyl-CoA thioesterase 1	-1.72824	2.98059e-05	-3.49495	9.41832e-06	-1.99969	0.00293863
ENSG00000172497.9	ACOT12	acyl-CoA thioesterase 12	-2.65257	3.67922e-12	-11.5199	4.02528e-36	-2.92797	0.0126685
ENSG00000168306.13	ACOX2	acyl-CoA oxidase 2	-2.84921	6.7879e-16	-6.12268	2.11107e-21	-2.37156	0.00459846
ENSG00000167107.13	ACSF2	acyl-CoA synthetase family member 2	-1.60379	8.69767e-09	-2.17439	4.26046e-05	-1.61649	0.00340011
ENSG00000151726.15	ACSL1	acyl-CoA synthetase long chain family member 1	-3.71093	9.02442e-26	-6.63174	1.62538e-123	-2.57715	0.00203681
ENSG00000183747.12	ACSM2A	acyl-CoA synthetase medium chain family member 2A	-2.81721	1.39662e-09	-8.89324	1.17541e-51	-4.87666	1.68083e-05
ENSG00000066813.14	ACSM2B	acyl-CoA synthetase medium chain family member 2B	-2.87536	2.64154e-12	-11.0102	1.67941e-51	-4.52253	4.12012e-05
ENSG00000005187.12	ACSM3	acyl-CoA synthetase medium chain family member 3	-2.01088	2.73653e-10	-2.36007	0.000235471	-3.98402	5.37624e-05
ENSG00000183549.10	ACSM5	acyl-CoA synthetase medium chain family member 5	-3.80733	3.10473e-20	-15.7997	1.67136e-41	-4.18783	3.51344e-05
ENSG00000148848.14	ADAM12	ADAM metallopeptidase domain 12	4.18537	1.40311e-17	6.77076	1.93833e-37	2.37649	0.00271375
ENSG00000160323.19	ADAMTS13	ADAM metallopeptidase with thrombospondin type 1 motif 13	-3.05497	5.81872e-13	-2.61087	2.2059e-05	-3.66996	1.37711e-15
ENSG00000178031.18	ADAMTSL1	ADAMTS like 1	1.76507	1.20816e-07	1.91778	0.0332436	2.12556	0.0289723
ENSG00000143382.16	ADAMTSL4	ADAMTS like 4	-1.6134	2.86443e-09	-2.68608	4.22894e-09	-1.5451	0.0226374
ENSG00000164742.16	ADCY1	adenylate cyclase 1	-4.3251	2.4233e-27	-3.70472	3.7574e-05	-2.5775	1.79564e-07
ENSG00000152990.14	ADGRA3	adhesion G protein-coupled receptor A3	-2.99708	3.47818e-33	-4.287	5.56448e-21	-2.77263	7.42306e-07
ENSG00000121753.13	ADGRB2	adhesion G protein-coupled receptor B2	2.10167	0.000156902	2.43286	0.025218	2.42835	0.0140435
ENSG00000205336.14	ADGRG1	adhesion G protein-coupled receptor G1	2.15489	5.56247e-17	4.45374	2.88507e-08	2.30751	0.000268662
ENSG00000173698.18	ADGRG2	adhesion G protein-coupled receptor G2	2.43933	6.70541e-07	3.89295	1.79321e-22	2.42779	0.0265897
ENSG00000112414.15	ADGRG6	adhesion G protein-coupled receptor G6	-1.86337	1.33219e-11	-5.00752	1.22306e-51	-2.15918	0.00692936
ENSG00000144820.8	ADGRG7	adhesion G protein-coupled receptor G7	-4.99992	1.77247e-31	-8.57865	3.76955e-65	-6.15162	7.85328e-14
ENSG00000187758.8	ADH1A	alcohol dehydrogenase 1A (class I), alpha polypeptide	-2.33422	8.09897e-09	-8.18378	7.01313e-17	-2.93318	0.000153959
ENSG00000248144.6	ADH1C	alcohol dehydrogenase 1C (class I), gamma polypeptide	-2.59526	2.9277e-08	-7.08297	4.9124e-64	-2.26373	0.00264587
ENSG00000198099.9	ADH4	alcohol dehydrogenase 4 (class II), pi polypeptide	-2.69499	2.91329e-10	-6.08066	1.26866e-27	-2.71928	0.0120029
ENSG00000172955.17	ADH6	alcohol dehydrogenase 6 (class V)	-2.90183	2.63982e-16	-3.7114	7.84308e-12	-2.97687	7.94205e-08
ENSG00000182551.14	ADI1	acireductone dioxygenase 1	-1.52706	1.16952e-05	-2.18261	2.00982e-05	-1.88652	1.20208e-05
ENSG00000148671.14	ADIRF	adipogenesis regulatory factor	-2.58755	1.41151e-23	-7.30216	2.65626e-22	-2.8425	0.000693965
ENSG00000120907.18	ADRA1A	adrenoceptor alpha 1A	-5.12734	2.96597e-43	-6.32143	1.36191e-17	-4.15624	4.2079e-08
ENSG00000170214.5	ADRA1B	adrenoceptor alpha 1B	-2.84671	4.32668e-14	-1.80706	1.30806e-05	-2.37528	0.00453509
ENSG00000150594.7	ADRA2A	adrenoceptor alpha 2A	2.38777	3.90373e-05	2.40959	0.0158627	2.8963	0.0110971
ENSG00000185100.11	ADSS1	adenylosuccinate synthase 1	1.74524	0.00015644	3.45642	7.94966e-38	2.04626	0.000854251
ENSG00000155966.14	AFF2	ALF transcription elongation factor 2	3.30763	6.946e-05	2.54628	0.0049649	2.34059	0.0319749
ENSG00000079557.5	AFM	afamin	-4.32853	4.21203e-25	-11.1275	3.36531e-32	-5.13491	6.04165e-06
ENSG00000116771.6	AGMAT	agmatinase	-1.67677	3.19709e-06	-4.90512	1.00685e-17	-2.09302	0.00122657
ENSG00000187546.14	AGMO	alkylglycerol monooxygenase	-1.98541	1.83619e-08	-7.77138	1.15787e-58	-3.3895	7.19231e-07
ENSG00000106541.12	AGR2	anterior gradient 2, protein disulphide isomerase family member	10.256	9.81006e-31	9.72221	8.02644e-24	4.46801	4.19022e-07
ENSG00000144891.19	AGTR1	angiotensin II receptor type 1	-2.09378	3.38328e-08	-8.39095	6.94167e-139	-2.48167	3.95814e-06
ENSG00000172482.5	AGXT	alanine--glyoxylate aminotransferase	-2.28977	1.27627e-05	-11.4697	1.1196e-81	-3.31514	0.00462868
ENSG00000113492.14	AGXT2	alanine--glyoxylate aminotransferase 2	-2.47709	6.32877e-19	-10.5906	4.84723e-54	-4.53946	0.000220194
ENSG00000185567.7	AHNAK2	AHNAK nucleoprotein 2	2.47543	0.00117597	5.59666	2.42745e-53	2.89844	2.84664e-05
ENSG00000145192.13	AHSG	alpha 2-HS glycoprotein	-5.42795	4.1214e-21	-8.25937	3.71952e-19	-6.18365	0.000130477
ENSG00000165695.10	AK8	adenylate kinase 8	5.50753	1.21866e-16	4.91473	1.96741e-13	5.37967	4.1661e-08
ENSG00000131016.17	AKAP12	A-kinase anchoring protein 12	4.23312	1.42292e-32	6.45022	9.04207e-36	3.65503	0.00034441
ENSG00000198074.10	AKR1B10	aldo-keto reductase family 1 member B10	5.6413	1.17798e-17	4.60086	3.02828e-11	3.51852	0.0209152
ENSG00000151632.17	AKR1C2	aldo-keto reductase family 1 member C2	1.80801	0.000382685	1.96275	0.011074	1.75536	0.047793
ENSG00000198610.11	AKR1C4	aldo-keto reductase family 1 member C4	-1.72626	0.000391106	-3.98663	1.95585e-09	-3.47814	1.11728e-07
ENSG00000122787.15	AKR1D1	aldo-keto reductase family 1 member D1	-6.37374	3.18824e-31	-8.69111	3.53413e-28	-8.37867	2.51564e-23
ENSG00000023330.15	ALAS1	5'-aminolevulinate synthase 1	-2.85725	1.00997e-29	-2.17803	2.76258e-08	-2.41357	1.31926e-06
ENSG00000163631.17	ALB	albumin	-3.7212	4.73303e-16	-5.72781	9.28707e-43	-3.61331	2.99223e-05
ENSG00000059573.9	ALDH18A1	aldehyde dehydrogenase 18 family member A1	2.17848	1.41973e-10	1.51395	8.55667e-08	2.04443	0.000539241
ENSG00000137124.8	ALDH1B1	aldehyde dehydrogenase 1 family member B1	-1.70934	0.000230732	-2.5148	4.96646e-10	-1.99576	0.00142628
ENSG00000144908.14	ALDH1L1	aldehyde dehydrogenase 1 family member L1	-3.90695	4.4294e-39	-2.5557	0.000376365	-3.63036	1.86841e-06
ENSG00000112294.14	ALDH5A1	aldehyde dehydrogenase 5 family member A1	-1.97687	1.25609e-12	-1.85659	1.95881e-10	-1.89144	0.000996496
ENSG00000109107.14	ALDOC	aldolase, fructose-bisphosphate C	-2.9898	4.66905e-15	-2.02267	0.00150281	-2.32169	0.00138459
ENSG00000196711.9	ALKAL1	ALK and LTK ligand 1	-2.82981	5.96993e-05	-7.72715	0.000745634	-2.94296	0.0350568
ENSG00000162551.14	ALPL	alkaline phosphatase, biomineralization associated	-1.96674	3.32713e-08	-7.82819	2.66844e-25	-1.85299	0.0385316
ENSG00000106927.12	AMBP	alpha-1-microglobulin/bikunin precursor	-1.96354	1.05242e-06	-10.5952	3.92967e-72	-2.27965	1.13165e-08
ENSG00000145020.16	AMT	aminomethyltransferase	-2.63707	5.63603e-16	-2.03362	0.000906922	-1.61194	9.97718e-06
ENSG00000214274.10	ANG	angiogenin	-2.07312	6.65105e-08	-3.42235	3.41985e-17	-2.8857	1.60501e-05
ENSG00000130812.10	ANGPTL6	angiopoietin like 6	-2.437	4.4219e-12	-3.90898	2.51518e-16	-2.51451	4.62541e-06
ENSG00000130173.13	ANGPTL8	angiopoietin like 8	-1.5039	0.0229646	-11.2397	2.76691e-44	-3.33597	8.32173e-05
ENSG00000154065.17	ANKRD29	ankyrin repeat domain 29	3.15751	1.20052e-23	1.98663	0.00697605	3.39589	1.28018e-05
ENSG00000011426.11	ANLN	anillin, actin binding protein	2.7552	1.11227e-08	2.24593	0.00602399	2.53434	0.00778823
ENSG00000131620.17	ANO1	anoctamin 1	-2.64759	3.38013e-15	-4.64706	1.62218e-07	-2.57889	0.000147131
ENSG00000002726.21	AOC1	amine oxidase copper containing 1	-3.68978	8.10472e-20	-5.44065	6.79529e-07	-3.28253	0.0022676
ENSG00000118137.10	APOA1	apolipoprotein A1	-3.08843	3.01992e-09	-11.4074	1.08299e-14	-4.96782	9.92542e-05
ENSG00000128383.13	APOBEC3A	apolipoprotein B mRNA editing enzyme catalytic subunit 3A	-1.67651	2.16273e-08	-4.77337	2.70829e-07	-1.77653	0.0315735
ENSG00000175336.10	APOF	apolipoprotein F	-4.36743	3.04511e-11	-12.336	7.31448e-71	-6.57998	5.00841e-08
ENSG00000091583.11	APOH	apolipoprotein H	-2.04795	1.14652e-05	-7.13366	1.9231e-65	-2.25354	0.0163917
ENSG00000204444.11	APOM	apolipoprotein M	-3.23468	1.30787e-42	-7.14035	3.75722e-42	-4.08553	1.72053e-10
ENSG00000178301.4	AQP11	aquaporin 11	-1.54109	9.21812e-05	-3.64103	1.52466e-12	-2.20586	0.0106139
ENSG00000103569.10	AQP9	aquaporin 9	-2.90093	1.62663e-16	-9.03812	1.67852e-43	-2.45487	0.00958939
ENSG00000112379.9	ARFGEF3	ARFGEF family member 3	2.1208	8.3887e-10	3.27293	1.42024e-10	2.27974	0.001906
ENSG00000081181.8	ARG2	arginase 2	3.72627	5.58294e-13	5.05349	7.38667e-34	4.34596	0.000148892
ENSG00000114790.13	ARHGEF26	Rho guanine nucleotide exchange factor 26	-2.8009	4.77279e-15	-3.2807	7.29143e-18	-2.61519	0.00115962
ENSG00000205143.3	ARID3C	AT-rich interaction domain 3C	-2.9848	5.74733e-16	-3.06984	2.87853e-05	-2.74129	0.00869845
ENSG00000111339.12	ART4	ADP-ribosyltransferase 4 (inactive) (Dombrock blood group)	-3.18044	1.32803e-21	-6.65286	1.03805e-89	-4.46355	8.22321e-05
ENSG00000108381.11	ASPA	aspartoacylase	-3.48242	6.1918e-22	-3.10406	1.69341e-07	-2.7472	6.84881e-06
ENSG00000174939.11	ASPHD1	aspartate beta-hydroxylase domain containing 1	6.34821	7.20306e-57	4.50303	7.87572e-12	3.59833	2.81405e-08
ENSG00000169136.12	ATF5	activating transcription factor 5	-2.29691	3.27879e-05	-5.66419	1.45039e-26	-3.13851	6.44675e-06
ENSG00000166669.13	ATF7IP2	activating transcription factor 7 interacting protein 2	-1.57039	9.54571e-15	-2.9492	1.36546e-17	-2.32725	1.05659e-11
ENSG00000143153.13	ATP1B1	ATPase Na+/K+ transporting subunit beta 1	2.27085	3.98157e-15	3.01551	2.05212e-24	1.76402	0.00164412
ENSG00000116039.13	ATP6V1B1	ATPase H+ transporting V1 subunit B1	4.22492	3.30341e-13	4.14281	0.000394278	2.38623	0.00817567
ENSG00000130270.16	ATP8B3	ATPase phospholipid transporting 8B3	1.73442	1.13413e-06	2.33808	1.42821e-06	1.92602	0.00296716
ENSG00000166148.4	AVPR1A	arginine vasopressin receptor 1A	-5.24848	1.17357e-12	-8.55774	9.83307e-36	-4.16689	1.19687e-06
ENSG00000179913.11	B3GNT3	UDP-GlcNAc:betaGal beta-1,3-N-acetylglucosaminyltransferase 3	4.08063	8.009e-17	2.22518	0.00278481	2.41327	0.00016048
ENSG00000176597.12	B3GNT5	UDP-GlcNAc:betaGal beta-1,3-N-acetylglucosaminyltransferase 5	2.93475	1.40189e-16	3.88143	9.23907e-06	1.69756	0.0064612
ENSG00000237172.4	B3GNT9	UDP-GlcNAc:betaGal beta-1,3-N-acetylglucosaminyltransferase 9	1.5276	1.91085e-06	4.60946	4.48006e-18	1.91238	1.0963e-05
ENSG00000182240.16	BACE2	beta-secretase 2	4.24741	4.58347e-14	3.48517	1.65749e-05	2.71966	0.0144499
ENSG00000112182.15	BACH2	BTB domain and CNC homolog 2	-2.49427	1.64657e-07	-3.15511	5.25824e-09	-2.50765	0.000640732
ENSG00000176788.9	BASP1	brain abundant membrane attached signal protein 1	3.49387	2.61838e-08	4.81249	2.01866e-28	2.44734	0.00884211
ENSG00000129151.9	BBOX1	gamma-butyrobetaine hydroxylase 1	-4.87741	3.70828e-15	-9.73191	1.2841e-19	-5.61373	3.10155e-07
ENSG00000114200.10	BCHE	butyrylcholinesterase	-3.26808	1.30058e-10	-8.92633	7.10066e-23	-3.08113	0.00314325
ENSG00000113916.18	BCL6	BCL6 transcription repressor	-2.2057	1.27809e-15	-1.50731	0.00665196	-1.88684	1.21151e-05
ENSG00000197580.13	BCO2	beta-carotene oxygenase 2	-2.91737	5.99087e-11	-2.41572	0.000800641	-5.1126	8.37928e-10
ENSG00000161267.12	BDH1	3-hydroxybutyrate dehydrogenase 1	-2.80392	5.13151e-17	-4.91132	1.94814e-25	-1.99435	0.0210613
ENSG00000100739.11	BDKRB1	bradykinin receptor B1	3.36586	2.25891e-14	2.9959	0.000550106	2.45406	0.00291279
ENSG00000168398.7	BDKRB2	bradykinin receptor B2	5.14876	3.72559e-17	4.17838	9.00811e-06	2.47873	4.10889e-05
ENSG00000176697.20	BDNF	brain derived neurotrophic factor	2.72621	1.72698e-06	5.36631	1.34374e-12	2.94982	0.00234113
ENSG00000205899.4	BHLHA9	basic helix-loop-helix family member a9	-6.28944	5.76904e-14	-6.01823	0.0336591	-6.17311	0.00159807
ENSG00000145692.15	BHMT	betaine--homocysteine S-methyltransferase	-5.08469	4.8811e-39	-9.88399	1.1045e-25	-5.23117	0.000126585
ENSG00000136573.14	BLK	BLK proto-oncogene, Src family tyrosine kinase	-1.89052	0.000518241	-3.18157	7.41201e-05	-1.63388	0.0279473
ENSG00000095585.17	BLNK	B cell linker	-1.63645	3.32865e-21	-4.3732	1.393e-86	-1.89375	0.00359937
ENSG00000163217.2	BMP10	bone morphogenetic protein 10	-5.17044	3.88813e-13	-10.0374	5.40284e-20	-9.23461	1.91512e-21
ENSG00000164619.10	BMPER	BMP binding endothelial regulator	-2.54333	1.49955e-13	-3.63261	7.1747e-09	-1.93612	0.0278356
ENSG00000137274.13	BPHL	biphenyl hydrolase like	-1.53285	7.68778e-12	-2.06699	4.85911e-06	-2.68739	4.80087e-05
ENSG00000154493.19	C10orf90	chromosome 10 open reading frame 90	7.78691	1.99838e-59	7.29935	9.84477e-48	4.78543	0.000246264
ENSG00000182919.15	C11orf54	chromosome 11 open reading frame 54	-1.5576	1.0518e-07	-1.92721	0.000604558	-1.50955	0.00712546
ENSG00000184601.11	C14orf180	chromosome 14 open reading frame 180	-4.23045	8.32084e-09	-9.6564	6.20405e-12	-4.48529	0.00360505
ENSG00000131094.4	C1QL1	complement C1q like 1	8.4755	9.84576e-38	1.98054	0.0327779	3.00501	0.0142169
ENSG00000159403.18	C1R	complement C1r	-2.7804	2.17565e-18	-3.6271	2.91139e-23	-2.47887	0.000122462
ENSG00000139178.11	C1RL	complement C1r subcomponent like	-1.51097	1.86559e-23	-2.27738	3.67797e-13	-1.72337	0.00337582
ENSG00000225556.1	C2CD4D	C2 calcium dependent domain containing 4D	1.81935	0.00435419	6.70403	7.33269e-27	2.94046	0.00107984
ENSG00000241224.8	C3orf85	chromosome 3 open reading frame 85	-3.67566	8.67498e-08	-13.5745	2.68716e-22	-7.76361	3.32161e-09
ENSG00000134830.6	C5AR2	complement C5a receptor 2	1.87786	1.46526e-13	6.58646	1.75966e-46	2.01571	5.63547e-08
ENSG00000039537.14	C6	complement C6	-3.22187	3.32245e-13	-7.86728	6.68945e-55	-3.30648	7.98413e-05
ENSG00000157131.11	C8A	complement C8 alpha chain	-1.75099	3.43728e-08	-5.5492	6.9378e-38	-2.73169	8.93601e-05
ENSG00000021852.13	C8B	complement C8 beta chain	-1.99894	2.00763e-08	-7.90166	5.55745e-59	-2.1746	0.000371981
ENSG00000113600.11	C9	complement C9	-2.23206	0.00113562	-14.7805	8.07102e-128	-4.30757	0.00699464
ENSG00000188959.10	C9orf152	chromosome 9 open reading frame 152	2.82066	0.000123893	3.80904	2.38805e-11	3.32894	0.0205059
ENSG00000204669.11	C9orf57	chromosome 9 open reading frame 57	4.34284	2.23143e-12	2.63121	0.0220992	3.90672	0.00060802
ENSG00000074410.14	CA12	carbonic anhydrase 12	8.99753	2.04222e-42	8.05832	5.42092e-22	5.70938	1.09503e-19
ENSG00000107159.13	CA9	carbonic anhydrase 9	6.54287	3.7827e-11	2.91306	0.000154747	2.12187	0.0297844
ENSG00000183166.11	CALN1	calneuron 1	-2.41537	2.62974e-09	-2.81859	0.00212098	-3.08386	1.42529e-10
ENSG00000058404.20	CAMK2B	calcium/calmodulin dependent protein kinase II beta	-2.4791	0.000137211	-6.42686	8.31717e-12	-4.6784	1.33616e-06
ENSG00000042493.16	CAPG	capping actin protein, gelsolin like	1.95524	9.16267e-07	3.33529	1.28045e-11	1.87414	0.00631226
ENSG00000135773.13	CAPN9	calpain 9	3.46378	2.56938e-05	12.1914	2.11663e-23	5.86124	8.25248e-05
ENSG00000121691.7	CAT	catalase	-2.74748	1.2206e-18	-3.37306	1.78204e-15	-2.37388	3.37452e-05
ENSG00000133962.8	CATSPERB	cation channel sperm associated auxiliary subunit beta	3.61543	1.78545e-22	6.69532	9.254e-39	1.67324	0.00434285
ENSG00000170955.10	CAVIN3	caveolae associated protein 3	1.85425	4.41683e-11	1.75785	0.00257177	1.77112	0.000299447
ENSG00000183287.14	CCBE1	collagen and calcium binding EGF domains 1	-1.86273	1.1629e-07	-2.14388	2.34044e-08	-2.55759	0.000187157
ENSG00000103021.9	CCDC113	coiled-coil domain containing 113	2.37338	1.46394e-18	3.0775	1.87083e-15	1.76137	0.000532309
ENSG00000198865.10	CCDC152	coiled-coil domain containing 152	-1.92197	3.9058e-07	-4.8071	2.23812e-12	-3.14471	0.000182557
ENSG00000163749.17	CCDC158	coiled-coil domain containing 158	-1.64376	1.94664e-10	-2.80025	2.29626e-05	-2.45479	0.000128367
ENSG00000242715.8	CCDC169	coiled-coil domain containing 169	2.86166	1.05893e-11	2.97698	9.61966e-07	1.93204	0.00257424
ENSG00000196553.15	CCDC196	coiled-coil domain containing 196	-5.11216	2.1747e-21	-7.31777	3.57329e-19	-5.99894	2.45219e-05
ENSG00000186714.12	CCDC73	coiled-coil domain containing 73	-1.60603	0.000239983	-3.03573	0.000386563	-4.16744	0.000122701
ENSG00000162004.18	CCDC78	coiled-coil domain containing 78	2.05739	5.96388e-05	7.19079	4.82025e-17	2.59912	0.0058897
ENSG00000091986.16	CCDC80	coiled-coil domain containing 80	3.08773	4.2005e-06	3.92597	6.54835e-08	2.56275	0.0104184
ENSG00000275152.5	CCL16	C-C motif chemokine ligand 16	-3.12877	1.37774e-09	-6.67503	2.32136e-59	-5.3483	3.83867e-05
ENSG00000274736.5	CCL23	C-C motif chemokine ligand 23	-3.23935	2.17962e-18	-11.3067	2.27267e-15	-3.70163	0.000469588
ENSG00000006606.9	CCL26	C-C motif chemokine ligand 26	2.59741	0.000684499	1.5914	0.0339256	2.66332	0.00629142
ENSG00000152669.9	CCNO	cyclin O	4.60968	1.97698e-15	3.22939	6.33088e-08	3.49413	0.000361591
ENSG00000156535.15	CD109	CD109 molecule	2.27014	1.13495e-19	4.59338	3.89187e-12	2.12901	0.000474062
ENSG00000122223.13	CD244	CD244 molecule	-1.76183	0.00045088	-11.0615	7.27262e-22	-2.62575	0.00330085
ENSG00000073754.6	CD5L	CD5 molecule like	-4.66199	6.52665e-14	-13.9814	7.93607e-26	-4.53385	0.0435147
ENSG00000144354.14	CDCA7	cell division cycle associated 7	3.76268	6.25968e-10	2.92391	1.37354e-06	2.85772	1.40946e-07
ENSG00000140937.14	CDH11	cadherin 11	5.53461	8.03944e-40	4.57016	2.05662e-06	3.87413	3.28755e-11
ENSG00000079112.10	CDH17	cadherin 17	1.6749	0.0103705	10.4856	7.63351e-44	4.54572	0.00274101
ENSG00000071991.9	CDH19	cadherin 19	-2.7292	0.00266139	-7.64034	2.83563e-24	-5.96038	0.00070707
ENSG00000170558.10	CDH2	cadherin 2	-1.96575	4.20504e-11	-3.11867	2.00736e-15	-3.28117	6.3094e-09
ENSG00000074276.10	CDHR2	cadherin related family member 2	2.53488	8.92672e-05	1.99811	0.00181535	2.70233	0.0113726
ENSG00000147889.18	CDKN2A	cyclin dependent kinase inhibitor 2A	2.93906	5.26966e-12	3.19407	4.10921e-05	2.58653	0.000963297
ENSG00000099954.18	CECR2	CECR2 histone acetyl-lysine reader	-4.23659	1.89963e-39	-4.54962	1.34679e-14	-3.38106	8.35145e-05
ENSG00000008300.17	CELSR3	cadherin EGF LAG seven-pass G-type receptor 3	2.10741	7.33414e-06	4.97547	6.59863e-13	3.68563	1.18786e-07
ENSG00000283093.1	CENPVL2	centromere protein V like 2	6.71448	6.94318e-05	5.30284	0.000315126	5.84098	0.0261415
ENSG00000138180.16	CEP55	centrosomal protein 55	1.57391	7.95297e-05	2.15099	4.35925e-09	1.9151	0.0139181
ENSG00000172831.14	CES2	carboxylesterase 2	-1.56029	4.70634e-07	-2.88947	1.22239e-12	-1.94986	0.0390485
ENSG00000172828.13	CES3	carboxylesterase 3	-4.50395	2.4922e-41	-6.79911	2.2073e-16	-4.42481	5.79886e-06
ENSG00000159398.16	CES5A	carboxylesterase 5A	-1.97478	1.03924e-05	-10.1154	5.3952e-11	-4.59292	4.35445e-05
ENSG00000087237.12	CETP	cholesteryl ester transfer protein	-2.64592	1.53616e-09	-5.37781	1.70939e-12	-4.16606	3.139e-08
ENSG00000080910.13	CFHR2	complement factor H related 2	-2.32833	6.34538e-07	-9.90742	2.01239e-55	-3.32325	0.00337763
ENSG00000116785.14	CFHR3	complement factor H related 3	-2.53158	7.96011e-05	-6.60894	1.40353e-39	-3.50055	7.78742e-06
ENSG00000134365.13	CFHR4	complement factor H related 4	-2.07257	0.000710234	-7.54114	2.64753e-51	-4.32043	1.4969e-05
ENSG00000134389.10	CFHR5	complement factor H related 5	-5.69827	1.30704e-24	-9.5928	4.88448e-87	-5.33292	0.000428267
ENSG00000126759.14	CFP	complement factor properdin	-3.37636	1.18763e-17	-6.36696	2.54719e-16	-5.25524	9.92647e-08
ENSG00000128965.13	CHAC1	ChaC glutathione specific gamma-glutamylcyclotransferase 1	2.2973	0.000415899	1.7444	3.95137e-05	2.66888	0.0364331
ENSG00000136457.10	CHAD	chondroadherin	-2.94944	3.93061e-11	-6.08184	1.78751e-11	-2.62846	0.00397975
ENSG00000016391.11	CHDH	choline dehydrogenase	-2.00771	2.28695e-16	-2.45332	6.8101e-17	-2.40574	8.87716e-05
ENSG00000106069.23	CHN2	chimerin 2	-1.78583	8.23535e-09	-3.28551	1.81843e-12	-2.83242	3.90303e-05
ENSG00000181072.12	CHRM2	cholinergic receptor muscarinic 2	-2.17614	0.00725828	-5.32218	8.83718e-06	-4.5312	0.0280048
ENSG00000101204.18	CHRNA4	cholinergic receptor nicotinic alpha 4 subunit	-6.60348	1.00944e-10	-14.5394	7.67083e-08	-6.19858	0.00503371
ENSG00000115526.11	CHST10	carbohydrate sulfotransferase 10	2.00325	3.33993e-10	1.76446	0.0395921	2.05887	1.61167e-06
ENSG00000136305.11	CIDEB	cell death inducing DFFA like effector b	-1.94622	2.77097e-13	-5.46569	7.02049e-100	-2.81328	0.000932159
ENSG00000223572.10	CKMT1A	creatine kinase, mitochondrial 1A	6.75717	1.36021e-07	5.4603	4.69951e-16	3.6151	0.0124905
ENSG00000237289.10	CKMT1B	creatine kinase, mitochondrial 1B	3.4411	0.000471982	4.85059	2.05035e-61	4.55908	0.00375831
ENSG00000163347.6	CLDN1	claudin 1	-2.28669	2.19645e-17	-1.77966	1.07284e-08	-2.98288	1.2864e-05
ENSG00000165215.6	CLDN3	claudin 3	-2.01287	0.000471469	-1.89694	9.25426e-09	-3.25419	6.34339e-05
ENSG00000165682.14	CLEC1B	C-type lectin domain family 1 member B	-5.29052	2.69557e-17	-11.8015	1.67812e-17	-8.19476	6.20384e-14
ENSG00000182566.14	CLEC4G	C-type lectin domain family 4 member G	-5.69126	3.22625e-09	-13.0896	6.24111e-23	-7.92715	8.3745e-07
ENSG00000104938.18	CLEC4M	C-type lectin domain family 4 member M	-5.70153	7.55482e-19	-6.69158	1.44731e-16	-7.643	1.62992e-25
ENSG00000147003.7	CLTRN	collectrin, amino acid transport regulator	-2.9177	2.80381e-09	-5.84102	6.37411e-33	-3.21363	2.84832e-06
ENSG00000198515.16	CNGA1	cyclic nucleotide gated channel subunit alpha 1	-3.37686	1.77927e-10	-6.31796	6.72813e-24	-4.93405	1.07951e-05
ENSG00000149970.16	CNKSR2	connector enhancer of kinase suppressor of Ras 2	-2.25184	1.8269e-22	-2.07477	3.44581e-06	-2.44013	0.000668593
ENSG00000018236.15	CNTN1	contactin 1	2.40709	0.00013791	3.01112	4.90849e-14	2.86271	0.0127784
ENSG00000123500.10	COL10A1	collagen type X alpha 1 chain	5.39645	5.628e-17	7.10213	1.18849e-09	3.50955	0.00986441
ENSG00000060718.22	COL11A1	collagen type XI alpha 1 chain	7.969	6.79555e-14	7.15422	5.59799e-12	3.84372	0.0160735
ENSG00000111799.22	COL12A1	collagen type XII alpha 1 chain	1.6004	2.30795e-09	5.05253	2.44176e-06	2.32547	0.0287277
ENSG00000065618.21	COL17A1	collagen type XVII alpha 1 chain	3.50797	1.68586e-06	7.65047	3.84999e-51	2.50814	0.0230513
ENSG00000182871.16	COL18A1	collagen type XVIII alpha 1 chain	-1.90239	5.39362e-15	-3.59345	1.41013e-11	-1.8126	2.11278e-06
ENSG00000108821.14	COL1A1	collagen type I alpha 1 chain	3.46889	2.93782e-14	3.27023	5.07634e-06	2.22174	0.0324559
ENSG00000164692.18	COL1A2	collagen type I alpha 2 chain	3.37632	2.23725e-16	3.64073	1.07006e-05	2.54097	0.00564429
ENSG00000169436.17	COL22A1	collagen type XXII alpha 1 chain	2.26918	0.000283271	2.85731	0.00446755	2.22068	0.00546927
ENSG00000160963.14	COL26A1	collagen type XXVI alpha 1 chain	-3.21867	1.85937e-06	-7.59822	6.37077e-07	-2.32682	0.0202611
ENSG00000188153.14	COL4A5	collagen type IV alpha 5 chain	4.09931	1.34073e-12	4.29599	8.36225e-13	3.14495	0.000516119
ENSG00000130635.16	COL5A1	collagen type V alpha 1 chain	2.0331	2.93297e-07	2.6275	0.000278544	2.19524	0.0130578
ENSG00000204262.14	COL5A2	collagen type V alpha 2 chain	1.8327	2.61954e-14	2.57316	0.000169109	1.98465	0.0214456
ENSG00000184374.3	COLEC10	collectin subfamily member 10	-3.03988	1.02631e-05	-7.67603	3.51686e-59	-5.96668	9.17377e-06
ENSG00000156885.6	COX6A2	cytochrome c oxidase subunit 6A2	-5.85761	4.72553e-19	-8.69713	3.74345e-11	-9.28121	8.1816e-17
ENSG00000047457.14	CP	ceruloplasmin	-2.38173	4.79506e-09	-3.62495	2.70378e-11	-2.74392	0.0112927
ENSG00000109472.14	CPE	carboxypeptidase E	4.06036	7.43246e-26	1.5278	0.0281935	3.69817	5.66111e-08
ENSG00000107864.15	CPEB3	cytoplasmic polyadenylation element binding protein 3	-2.65954	2.10066e-23	-1.97611	2.81799e-12	-3.12713	4.12661e-17
ENSG00000106034.18	CPED1	cadherin like and PC-esterase domain containing 1	-2.49832	7.19407e-10	-7.0196	1.15735e-22	-2.23261	0.000476281
ENSG00000145920.15	CPLX2	complexin 2	10.5364	3.14499e-44	12.151	7.18966e-79	5.81614	1.20324e-05
ENSG00000178772.7	CPN2	carboxypeptidase N subunit 2	-1.62062	0.000375834	-11.7564	5.4233e-79	-1.79375	0.0190596
ENSG00000100884.9	CPNE6	copine 6	-3.43015	2.77477e-07	-6.66755	0.0033143	-3.2298	0.0239394
ENSG00000088882.8	CPXM1	carboxypeptidase X, M14 family member 1	4.01031	2.66101e-10	3.51099	0.00056119	2.02228	0.0121916
ENSG00000121898.13	CPXM2	carboxypeptidase X, M14 family member 2	2.00029	4.21934e-07	2.99529	0.00368896	2.72578	0.0114536
ENSG00000196872.12	CRACDL	CRACD like	2.27165	5.8726e-08	2.37404	0.00197287	2.61389	7.6234e-05
ENSG00000177685.17	CRACR2B	calcium release activated channel regulator 2B	1.795	4.66684e-05	5.17576	1.33749e-17	2.63849	1.96857e-05
ENSG00000157613.11	CREB3L1	cAMP responsive element binding protein 3 like 1	4.86601	1.48236e-39	6.77986	5.2606e-38	3.57241	9.03773e-08
ENSG00000145708.11	CRHBP	corticotropin releasing hormone binding protein	-4.02029	1.64538e-13	-11.2698	5.61019e-09	-6.33656	3.70826e-15
ENSG00000139631.19	CSAD	cysteine sulfinic acid decarboxylase	-1.79029	3.21129e-12	-2.54704	0.000237807	-1.53521	9.65948e-05
ENSG00000147408.14	CSGALNACT1	chondroitin sulfate N-acetylgalactosaminyltransferase 1	3.06931	1.88445e-18	4.78648	1.47266e-09	3.27089	1.08727e-05
ENSG00000244693.1	CTAGE8	CTAGE family member 8	1.5586	0.000132337	2.73318	0.036873	2.05281	0.0289462
ENSG00000175029.17	CTBP2	C-terminal binding protein 2	1.71152	5.13488e-09	3.47	2.22056e-08	2.04016	7.35516e-05
ENSG00000183230.17	CTNNA3	catenin alpha 3	-5.46199	9.23232e-21	-2.34635	0.0174217	-3.11827	0.0327967
ENSG00000111249.14	CUX2	cut like homeobox 2	-5.1706	1.39499e-17	-9.34231	1.12823e-21	-7.88956	6.60668e-10
ENSG00000163464.8	CXCR1	C-X-C motif chemokine receptor 1	-3.23723	1.10424e-06	-4.30505	0.00102069	-3.12799	0.000171671
ENSG00000180871.8	CXCR2	C-X-C motif chemokine receptor 2	-2.53972	9.16529e-09	-1.88437	0.00449958	-3.66144	2.5853e-05
ENSG00000166347.19	CYB5A	cytochrome b5 type A	-1.9804	6.52127e-11	-5.56012	2.95917e-23	-2.17991	0.00111808
ENSG00000140505.7	CYP1A2	cytochrome P450 family 1 subfamily A member 2	-6.88493	2.74472e-27	-5.44747	1.359e-07	-6.23064	0.00283357
ENSG00000138061.12	CYP1B1	cytochrome P450 family 1 subfamily B member 1	1.72384	0.000374866	1.6997	4.03202e-05	3.76572	0.000393183
ENSG00000135929.9	CYP27A1	cytochrome P450 family 27 subfamily A member 1	-3.49277	1.11929e-14	-12.3152	3.18762e-66	-3.34862	1.8055e-05
ENSG00000197838.5	CYP2A13	cytochrome P450 family 2 subfamily A member 13	-5.82107	5.30204e-12	-7.58082	0.00254219	-3.96259	0.0114209
ENSG00000198077.11	CYP2A7	cytochrome P450 family 2 subfamily A member 7	-6.42728	9.69574e-23	-12.3045	1.81055e-08	-5.51246	0.000778775
ENSG00000197408.10	CYP2B6	cytochrome P450 family 2 subfamily B member 6	-5.68049	1.54835e-28	-7.77781	2.50217e-15	-6.30851	8.58852e-17
ENSG00000138115.15	CYP2C8	cytochrome P450 family 2 subfamily C member 8	-3.97843	2.04415e-16	-5.74367	6.31353e-11	-4.89552	0.000530291
ENSG00000138109.11	CYP2C9	cytochrome P450 family 2 subfamily C member 9	-2.157	7.42963e-08	-5.11814	7.65847e-14	-3.53103	0.000514185
ENSG00000100197.23	CYP2D6	cytochrome P450 family 2 subfamily D member 6	-3.72687	1.42736e-09	-8.40183	4.34679e-35	-4.05146	0.00026355
ENSG00000134716.11	CYP2J2	cytochrome P450 family 2 subfamily J member 2	-2.69088	1.35466e-11	-9.31123	7.83611e-78	-3.10253	0.00338088
ENSG00000146233.8	CYP39A1	cytochrome P450 family 39 subfamily A member 1	-3.62774	2.803e-10	-4.72166	1.82618e-10	-4.44363	4.92145e-06
ENSG00000160868.15	CYP3A4	cytochrome P450 family 3 subfamily A member 4	-7.07251	2.68444e-26	-9.61135	1.40914e-14	-8.34993	2.27246e-22
ENSG00000021461.17	CYP3A43	cytochrome P450 family 3 subfamily A member 43	-2.75249	5.39161e-05	-3.06906	0.000685652	-2.78385	0.0303236
ENSG00000160870.15	CYP3A7	cytochrome P450 family 3 subfamily A member 7	-3.95351	2.58975e-13	-3.04704	0.000107183	-3.17767	0.00990182
ENSG00000187048.13	CYP4A11	cytochrome P450 family 4 subfamily A member 11	-4.81335	1.03266e-18	-9.56994	2.24896e-24	-6.87987	5.66263e-10
ENSG00000162365.12	CYP4A22	cytochrome P450 family 4 subfamily A member 22	-5.10523	1.22085e-19	-10.9313	6.07512e-22	-5.16748	0.000992618
ENSG00000186115.13	CYP4F2	cytochrome P450 family 4 subfamily F member 2	-3.4351	1.01646e-21	-3.90189	9.37162e-12	-3.35499	0.00100378
ENSG00000145476.16	CYP4V2	cytochrome P450 family 4 subfamily V member 2	-1.66868	6.11351e-12	-2.28776	9.24224e-07	-1.84678	0.0181867
ENSG00000167910.4	CYP7A1	cytochrome P450 family 7 subfamily A member 1	-3.34625	2.3651e-06	-6.67263	2.14574e-09	-2.53574	0.0406379
ENSG00000172817.4	CYP7B1	cytochrome P450 family 7 subfamily B member 1	-1.92231	8.87048e-09	-7.56385	4.03569e-89	-1.54482	0.0188495
ENSG00000180432.6	CYP8B1	cytochrome P450 family 8 subfamily B member 1	-3.00388	1.04616e-06	-9.96574	1.39655e-122	-4.88631	0.00050437
ENSG00000164488.12	DACT2	dishevelled binding antagonist of beta catenin 2	1.98151	0.0283096	3.33573	2.78081e-06	5.06708	0.000253324
ENSG00000110887.8	DAO	D-amino acid oxidase	-4.75331	5.25147e-28	-11.6309	7.05866e-26	-5.67595	1.96707e-06
ENSG00000123454.12	DBH	dopamine beta-hydroxylase	-4.58504	3.18603e-34	-10.2981	7.96581e-17	-7.29969	4.15355e-17
ENSG00000099977.14	DDT	D-dopachrome tautomerase	-1.54242	0.000118086	-3.12691	4.4235e-08	-1.91129	1.25971e-09
ENSG00000035499.13	DEPDC1B	DEP domain containing 1B	2.48227	9.64181e-06	2.88705	8.10955e-22	2.19814	0.0117792
ENSG00000121690.11	DEPDC7	DEP domain containing 7	-1.84116	1.08181e-08	-3.94615	1.54322e-24	-1.89057	0.0210599
ENSG00000062282.15	DGAT2	diacylglycerol O-acyltransferase 2	-3.58882	2.44717e-11	-4.59086	2.2472e-19	-2.20562	0.00904521
ENSG00000157680.16	DGKI	diacylglycerol kinase iota	2.60071	0.00167956	1.5132	0.048455	2.70516	0.0419053
ENSG00000100867.15	DHRS2	dehydrogenase/reductase 2	-5.46034	3.53712e-20	-2.91517	2.03079e-05	-7.63695	1.02304e-20
ENSG00000211452.11	DIO1	iodothyronine deiodinase 1	-4.73256	1.27447e-35	-10.5964	2.72127e-45	-5.11426	2.66704e-05
ENSG00000211448.13	DIO2	iodothyronine deiodinase 2	8.48528	1.18973e-16	5.66983	4.8553e-12	6.2094	5.52176e-07
ENSG00000176490.5	DIRAS1	DIRAS family GTPase 1	1.76306	0.0136507	2.12575	0.0200796	3.038	0.0145928
ENSG00000107984.10	DKK1	dickkopf WNT signaling pathway inhibitor 1	6.42864	4.55253e-09	9.40638	4.69382e-82	4.79357	2.53296e-05
ENSG00000105880.7	DLX5	distal-less homeobox 5	4.85142	0.00797343	5.04815	0.00440113	4.00633	0.0171098
ENSG00000132837.15	DMGDH	dimethylglycine dehydrogenase	-2.60315	1.10683e-15	-7.13708	2.95957e-35	-2.15246	0.000104505
ENSG00000115423.19	DNAH6	dynein axonemal heavy chain 6	-3.72352	2.6797e-20	-4.44552	1.72503e-06	-2.96238	0.00153235
ENSG00000163879.11	DNALI1	dynein axonemal light intermediate chain 1	-1.96254	2.27056e-05	-7.78381	8.66172e-23	-3.22538	6.39056e-09
ENSG00000163687.14	DNASE1L3	deoxyribonuclease 1 like 3	-2.91772	5.15436e-09	-8.05772	1.08648e-58	-4.64742	9.79162e-05
ENSG00000187957.8	DNER	delta/notch like EGF repeat containing	9.56237	2.60542e-65	7.88413	1.92052e-48	5.09115	2.81725e-06
ENSG00000142182.9	DNMT3L	DNA methyltransferase 3 like	-6.9861	1.31903e-19	-9.17089	0.0116023	-11.7905	5.3847e-31
ENSG00000125170.11	DOK4	docking protein 4	2.01131	3.60718e-12	2.2008	7.82161e-08	1.71561	0.0121395
ENSG00000101134.12	DOK5	docking protein 5	2.39072	2.46253e-06	4.62222	1.88318e-14	2.04614	0.0155378
ENSG00000205683.11	DPF3	double PHD fingers 3	-2.80004	6.05588e-16	-1.93393	0.000138151	-2.74495	0.0002583
ENSG00000197635.11	DPP4	dipeptidyl peptidase 4	-3.81434	3.31017e-28	-4.86385	6.04159e-18	-3.54802	9.44596e-07
ENSG00000147647.13	DPYS	dihydropyrimidinase	-2.33015	8.71158e-09	-5.9026	1.63088e-29	-3.04235	0.00555689
ENSG00000165606.10	DRGX	dorsal root ganglia homeobox	3.19569	0.0125666	3.77203	0.00202888	5.07017	0.00336225
ENSG00000134755.17	DSC2	desmocollin 2	-2.67897	3.5986e-14	-2.76198	1.20938e-20	-1.95431	6.77321e-06
ENSG00000134760.6	DSG1	desmoglein 1	-5.62932	5.36468e-16	-5.54972	0.000905876	-7.12525	1.56672e-20
ENSG00000135144.7	DTX1	deltex E3 ubiquitin ligase 1	-3.1412	4.13293e-09	-4.59263	1.14318e-14	-3.84352	3.79044e-08
ENSG00000120875.9	DUSP4	dual specificity phosphatase 4	4.23244	5.27518e-19	6.37613	1.61235e-10	1.82663	0.0248446
ENSG00000164330.17	EBF1	EBF transcription factor 1	3.27287	9.1279e-13	3.28448	0.00108906	1.90286	0.00361147
ENSG00000147155.11	EBP	EBP cholestenol delta-isomerase	-2.09025	5.6722e-14	-2.52786	0.00058626	-2.04028	4.39369e-05
ENSG00000121310.17	ECHDC2	enoyl-CoA hydratase domain containing 2	-1.83902	8.11013e-10	-3.80206	2.84444e-07	-3.18378	1.51413e-08
ENSG00000131080.15	EDA2R	ectodysplasin A2 receptor	4.84101	1.26627e-24	3.45832	0.000197709	3.27601	0.00191578
ENSG00000115468.12	EFHD1	EF-hand domain family member D1	-3.20138	1.6157e-14	-5.49802	1.03285e-11	-4.30747	2.75178e-10
ENSG00000099617.4	EFNA2	ephrin A2	-1.64004	0.00125071	-2.42602	4.22903e-08	-2.39043	1.88342e-06
ENSG00000184349.14	EFNA5	ephrin A5	3.18853	1.16616e-14	3.62616	1.57375e-12	2.04474	0.00261471
ENSG00000138798.13	EGF	epidermal growth factor	4.736	1.32128e-14	5.03581	3.05864e-08	3.12794	4.57176e-06
ENSG00000135373.13	EHF	ETS homologous factor	1.68699	0.00445412	4.39158	3.25231e-13	1.80791	0.0293159
ENSG00000113790.11	EHHADH	enoyl-CoA hydratase and 3-hydroxyacyl CoA dehydrogenase	-1.91808	2.00571e-11	-3.30668	2.11384e-10	-2.15791	0.00128213
ENSG00000116299.17	ELAPOR1	endosome-lysosome associated apoptosis and autophagy regulator 1	3.34081	4.99228e-30	2.6287	2.68418e-08	2.56896	0.00956233
ENSG00000164659.15	ELAPOR2	endosome-lysosome associated apoptosis and autophagy regulator family member 2	2.34708	1.06713e-08	2.29255	0.0100955	2.78398	0.00262863
ENSG00000225968.7	ELFN1	extracellular leucine rich repeat and fibronectin type III domain containing 1	-2.93639	1.40234e-18	-6.62028	1.63631e-25	-1.72568	0.00183791
ENSG00000128886.12	ELL3	elongation factor for RNA polymerase II 3	1.8158	5.4222e-05	2.7614	4.42787e-12	2.97891	0.000541157
ENSG00000168913.7	ENHO	energy homeostasis associated	-2.12726	0.000468947	-4.52176	5.70196e-08	-3.24857	0.00728969
ENSG00000108515.18	ENO3	enolase 3	-1.58825	8.75831e-06	-3.66144	1.2589e-14	-2.96153	6.68966e-14
ENSG00000120658.13	ENOX1	ecto-NOX disulfide-thiol exchanger 1	2.10387	5.19101e-06	3.83001	6.89848e-13	3.4956	2.33266e-06
ENSG00000182156.10	ENPP7	ectonucleotide pyrophosphatase/phosphodiesterase 7	-2.61802	7.42293e-07	-11.3686	5.62791e-24	-4.31594	0.000166934
ENSG00000088367.23	EPB41L1	erythrocyte membrane protein band 4.1 like 1	2.06978	1.45264e-09	4.03591	1.50001e-07	3.0507	1.07059e-08
ENSG00000095203.15	EPB41L4B	erythrocyte membrane protein band 4.1 like 4B	-1.72257	4.74351e-06	-2.23387	3.88522e-08	-2.09869	0.0110725
ENSG00000146904.9	EPHA1	EPH receptor A1	-1.64133	3.91472e-05	-2.52164	1.56768e-17	-2.54376	3.61111e-05
ENSG00000120915.14	EPHX2	epoxide hydrolase 2	-1.74196	5.27694e-07	-3.03667	3.10188e-09	-2.3346	0.00597848
ENSG00000130427.3	EPO	erythropoietin	-3.55366	6.58008e-11	-11.2657	2.27065e-24	-4.73986	0.00121973
ENSG00000198758.11	EPS8L3	EPS8 like 3	7.28176	4.8929e-12	6.65052	7.52223e-47	4.7659	0.00010769
ENSG00000099219.14	ERMP1	endoplasmic reticulum metallopeptidase 1	1.54804	6.74281e-12	1.90765	1.65282e-07	1.8712	0.000318508
ENSG00000187017.17	ESPN	espin	-3.26237	3.58875e-15	-8.05013	4.15436e-37	-3.17668	0.00141874
ENSG00000091831.24	ESR1	estrogen receptor 1	-3.93277	6.01872e-18	-5.33491	7.53965e-24	-4.46816	7.21737e-14
ENSG00000143845.15	ETNK2	ethanolamine kinase 2	-2.8298	1.21132e-07	-8.93015	9.70613e-33	-2.79573	0.027311
ENSG00000006468.14	ETV1	ETS variant transcription factor 1	2.24717	2.32511e-14	1.62812	0.00117009	2.39342	2.74035e-05
ENSG00000175832.13	ETV4	ETS variant transcription factor 4	2.67695	8.0336e-07	3.48385	2.29367e-09	2.72633	0.000473626
ENSG00000166979.13	EVA1C	eva-1 homolog C	2.70869	1.1808e-11	2.17103	0.00157111	1.97605	0.0012469
ENSG00000205436.7	EXOC3L4	exocyst complex component 3 like 4	-3.19134	1.91195e-15	-7.81648	3.73006e-16	-2.62895	0.00946246
ENSG00000088926.14	F11	coagulation factor XI	-1.8657	1.20548e-10	-9.55241	4.97729e-47	-2.65148	0.000866746
ENSG00000131187.10	F12	coagulation factor XII	-2.37307	5.66417e-09	-7.9038	9.06804e-27	-3.07355	0.0109359
ENSG00000180210.15	F2	coagulation factor II, thrombin	-2.23993	1.17659e-09	-9.07788	1.50013e-70	-3.06588	8.77302e-09
ENSG00000101981.12	F9	coagulation factor IX	-2.42154	2.45869e-05	-15.6424	2.54883e-81	-3.53055	0.00605881
ENSG00000103089.9	FA2H	fatty acid 2-hydroxylase	6.5326	5.2344e-13	9.90964	4.91973e-45	4.49156	1.60188e-08
ENSG00000117480.16	FAAH	fatty acid amide hydrolase	-1.5349	9.8018e-15	-1.93776	1.0208e-05	-1.78831	5.75486e-05
ENSG00000163586.10	FABP1	fatty acid binding protein 1	-4.88262	2.5974e-24	-11.2453	0.000319633	-4.73581	0.00242168
ENSG00000172782.12	FADS6	fatty acid desaturase 6	-3.43756	9.86689e-31	-3.02658	5.35209e-08	-4.36273	7.50176e-09
ENSG00000185519.9	FAM131C	family with sequence similarity 131 member C	2.77736	0.000661493	2.78087	0.00725329	3.61686	0.00139434
ENSG00000138640.15	FAM13A	family with sequence similarity 13 member A	-1.79538	6.64068e-09	-2.47061	1.62337e-08	-2.45621	9.68578e-05
ENSG00000109794.13	FAM149A	family with sequence similarity 149 member A	-1.75059	5.1156e-10	-1.96153	4.40124e-05	-2.26723	0.000236272
ENSG00000162391.12	FAM151A	family with sequence similarity 151 member A	-6.0572	8.75942e-20	-8.26675	0.000677656	-9.21523	1.84773e-24
ENSG00000154319.16	FAM167A	family with sequence similarity 167 member A	6.29347	1.42502e-35	9.38261	1.56977e-46	4.25131	3.31795e-07
ENSG00000161682.15	FAM171A2	family with sequence similarity 171 member A2	1.58616	7.89379e-05	2.47149	0.000258369	1.97256	0.00350759
ENSG00000157470.12	FAM81A	family with sequence similarity 81 member A	2.46476	1.15581e-10	3.13201	5.85453e-08	2.74341	2.59305e-05
ENSG00000147689.16	FAM83A	family with sequence similarity 83 member A	5.38766	3.89668e-10	9.64398	6.61413e-62	3.43117	0.0150264
ENSG00000078098.14	FAP	fibroblast activation protein alpha	4.00114	1.38688e-09	3.9437	0.000192745	1.98102	0.0350669
ENSG00000170271.11	FAXDC2	fatty acid hydroxylase domain containing 2	-2.24739	2.10451e-09	-2.90164	2.00779e-07	-2.298	8.35368e-07
ENSG00000177294.7	FBXO39	F-box protein 39	2.25877	1.22673e-05	1.9045	0.00129927	1.99649	0.0282853
ENSG00000162897.16	FCAMR	Fc alpha and mu receptor	-5.35087	2.86753e-29	-5.11717	5.57882e-07	-6.22652	1.80879e-05
ENSG00000072694.21	FCGR2B	Fc gamma receptor IIb	-3.09207	3.41777e-14	-10.7758	4.57549e-39	-2.63093	0.0013704
ENSG00000085265.11	FCN1	ficolin 1	-1.54096	1.0047e-08	-4.59766	4.89544e-07	-1.92063	0.0142177
ENSG00000160339.16	FCN2	ficolin 2	-5.47795	3.18994e-17	-13.1835	2.86822e-26	-6.97342	8.31514e-10
ENSG00000142748.13	FCN3	ficolin 3	-3.76615	1.24341e-14	-12.48	2.12529e-40	-4.39921	1.73469e-05
ENSG00000101311.16	FERMT1	FERM domain containing kindlin 1	2.31022	4.9594e-05	4.9272	2.21852e-13	2.24977	0.00588425
ENSG00000090512.12	FETUB	fetuin B	-4.20789	4.00371e-14	-2.50581	2.55215e-05	-5.08185	0.000136764
ENSG00000114279.14	FGF12	fibroblast growth factor 12	3.13227	1.3552e-07	3.19029	5.86443e-16	2.83535	0.0153439
ENSG00000105550.10	FGF21	fibroblast growth factor 21	-4.49588	2.36722e-07	-11.0999	4.14124e-06	-7.34075	1.84744e-10
ENSG00000118972.3	FGF23	fibroblast growth factor 23	-3.38735	2.13947e-05	-6.04006	0.000408893	-9.37953	2.53079e-13
ENSG00000140285.12	FGF7	fibroblast growth factor 7	3.19877	1.47542e-07	1.9197	0.0249199	4.21085	2.86976e-09
ENSG00000139914.7	FITM1	fat storage inducing transmembrane protein 1	-2.84341	3.44755e-16	-5.37952	2.13656e-08	-4.42998	2.24249e-09
ENSG00000007933.13	FMO3	flavin containing dimethylaniline monoxygenase 3	-2.87626	1.75489e-10	-4.13051	1.0045e-14	-3.2335	2.94369e-09
ENSG00000164694.17	FNDC1	fibronectin type III domain containing 1	2.59628	1.70668e-05	1.9654	0.0480474	2.64418	0.0369947
ENSG00000052795.13	FNIP2	folliculin interacting protein 2	-1.93938	4.39267e-10	-1.94211	4.33174e-11	-2.14855	2.84056e-05
ENSG00000054598.9	FOXC1	forkhead box C1	1.72891	2.48095e-06	2.94059	0.00185574	1.87133	0.0219097
ENSG00000164379.7	FOXQ1	forkhead box Q1	4.30097	5.43262e-10	5.00755	5.76848e-34	4.3613	0.000175418
ENSG00000172159.16	FRMD3	FERM domain containing 3	2.50604	1.49198e-08	3.48796	3.80069e-06	2.92206	0.000781444
ENSG00000105255.11	FSD1	fibronectin type III and SPRY domain containing 1	-2.20721	1.16937e-08	-1.82016	0.00300581	-2.25112	0.00495907
ENSG00000053108.17	FSTL4	follistatin like 4	6.86353	3.53841e-23	6.36776	5.00517e-28	4.66038	1.4239e-05
ENSG00000148803.12	FUOM	fucose mutarotase	-1.66515	0.000199773	-6.03986	4.19276e-29	-3.02208	9.20564e-06
ENSG00000156413.15	FUT6	fucosyltransferase 6	-2.4632	2.65561e-06	-4.72775	7.85804e-11	-2.67227	0.000404931
ENSG00000165060.15	FXN	frataxin	-1.78015	2.55636e-09	-2.10847	1.12581e-10	-1.98726	1.08406e-09
ENSG00000266964.6	FXYD1	FXYD domain containing ion transport regulator 1	-4.97568	2.59231e-30	-5.26866	2.64435e-13	-5.31811	2.37698e-08
ENSG00000137731.14	FXYD2	FXYD domain containing ion transport regulator 2	4.47803	1.27775e-16	2.59838	0.000331509	2.25918	0.0245762
ENSG00000187889.13	FYB2	FYN binding protein 2	-1.86425	2.37723e-05	-6.88627	1.09489e-21	-2.36204	0.026026
ENSG00000111432.4	FZD10	frizzled class receptor 10	6.55125	3.95438e-12	10.2162	1.97403e-36	4.33565	0.000859767
ENSG00000177283.8	FZD8	frizzled class receptor 8	2.21124	1.16386e-07	1.71614	0.000579399	1.55313	0.0245177
ENSG00000123689.6	G0S2	G0/G1 switch 2	-2.0961	0.000366417	-5.13209	3.41806e-20	-4.7279	1.63254e-05
ENSG00000160211.19	G6PD	glucose-6-phosphate dehydrogenase	1.81237	0.000224783	2.76168	1.5839e-07	1.54197	0.00670499
ENSG00000128683.14	GAD1	glutamate decarboxylase 1	4.03294	8.18498e-07	3.61998	0.000162415	3.10583	0.00452627
ENSG00000164574.16	GALNT10	polypeptide N-acetylgalactosaminyltransferase 10	1.50904	6.78205e-08	4.03018	6.6476e-21	1.51699	3.50505e-06
ENSG00000119514.7	GALNT12	polypeptide N-acetylgalactosaminyltransferase 12	3.50308	8.1605e-14	7.0678	2.80976e-29	3.36436	3.72888e-07
ENSG00000136542.9	GALNT5	polypeptide N-acetylgalactosaminyltransferase 5	2.19995	5.57109e-06	9.65656	1.21313e-88	2.69346	0.00303304
ENSG00000109586.12	GALNT7	polypeptide N-acetylgalactosaminyltransferase 7	3.04334	2.58012e-27	4.10604	5.92834e-23	2.62708	2.58817e-09
ENSG00000174473.16	GALNTL6	polypeptide N-acetylgalactosaminyltransferase like 6	6.87885	2.2484e-26	5.03033	3.8435e-38	4.88019	7.85224e-06
ENSG00000130005.13	GAMT	guanidinoacetate N-methyltransferase	-1.87348	2.44039e-06	-4.10932	1.17513e-19	-3.24382	2.75483e-08
ENSG00000171766.17	GATM	glycine amidinotransferase	-4.55298	3.4518e-31	-4.98146	2.27477e-23	-4.68881	1.73555e-23
ENSG00000213512.3	GBP7	guanylate binding protein 7	-4.29631	4.11557e-16	-9.48277	1.34207e-25	-4.82614	0.000103395
ENSG00000215644.10	GCGR	glucagon receptor	-5.71495	5.17036e-31	-8.70711	5.76443e-15	-4.72915	0.00189804
ENSG00000084734.9	GCKR	glucokinase regulator	-2.58048	3.03561e-18	-6.11857	1.23611e-22	-1.77215	0.0339732
ENSG00000263761.3	GDF2	growth differentiation factor 2	-4.44201	5.13466e-06	-12.2397	1.14636e-28	-9.73201	8.36492e-17
ENSG00000151892.15	GFRA1	GDNF family receptor alpha 1	-4.76251	3.20937e-15	-6.64108	3.16078e-09	-4.35882	0.000107518
ENSG00000112964.14	GHR	growth hormone receptor	-3.21119	2.19591e-15	-4.1515	6.67678e-20	-3.26688	1.46602e-05
ENSG00000137960.6	GIPC2	GIPC PDZ domain containing family member 2	-2.56524	7.04987e-16	-5.68961	4.90281e-60	-3.05607	1.7491e-05
ENSG00000176402.6	GJC3	gap junction protein gamma 3	-1.84698	5.03586e-05	-6.4341	2.27652e-11	-2.71136	0.0203207
ENSG00000171433.12	GLOD5	glyoxalase domain containing 5	-3.33458	1.33132e-11	-6.0495	9.70345e-14	-3.98942	0.000205424
ENSG00000109738.11	GLRB	glycine receptor beta	2.78268	1.42538e-06	1.63855	0.000609	2.50734	0.000474743
ENSG00000148672.9	GLUD1	glutamate dehydrogenase 1	-1.57154	1.51666e-06	-4.33547	1.19624e-20	-1.82568	2.97216e-06
ENSG00000149124.11	GLYAT	glycine-N-acyltransferase	-4.12427	5.83711e-11	-7.6159	2.16763e-22	-5.122	0.00320564
ENSG00000166840.13	GLYATL1	glycine-N-acyltransferase like 1	-3.07296	1.48324e-21	-6.30674	2.00554e-43	-3.93793	0.00025065
ENSG00000168237.18	GLYCTK	glycerate kinase	-1.81146	2.68143e-08	-4.61112	8.20715e-15	-1.76297	0.00275378
ENSG00000135052.16	GOLM1	golgi membrane protein 1	3.97013	6.04133e-43	2.75227	6.06544e-07	3.2637	9.21894e-19
ENSG00000167588.13	GPD1	glycerol-3-phosphate dehydrogenase 1	-2.52911	4.70651e-12	-2.59493	1.12479e-05	-2.45425	0.0111824
ENSG00000152642.11	GPD1L	glycerol-3-phosphate dehydrogenase 1 like	2.07797	7.80028e-13	2.68868	3.26099e-08	2.06472	8.81202e-06
ENSG00000164850.15	GPER1	G protein-coupled estrogen receptor 1	-2.03005	4.0038e-08	-1.84079	1.38028e-05	-2.35626	0.0053879
ENSG00000171723.16	GPHN	gephyrin	-1.8062	5.56559e-17	-4.04052	3.647e-19	-3.28422	1.16012e-06
ENSG00000112293.15	GPLD1	glycosylphosphatidylinositol specific phospholipase D1	-4.05894	1.45053e-26	-5.00699	1.12629e-24	-3.90258	2.74573e-09
ENSG00000178015.5	GPR150	G protein-coupled receptor 150	4.07557	5.09201e-18	1.94176	0.0220891	3.71996	2.91244e-07
ENSG00000166856.3	GPR182	G protein-coupled receptor 182	-1.64693	0.000383923	-10.1291	2.23059e-15	-3.5556	0.00283996
ENSG00000185477.5	GPRIN3	GPRIN family member 3	3.34557	9.16712e-37	2.91752	1.26952e-07	2.27982	0.00163901
ENSG00000164294.14	GPX8	glutathione peroxidase 8 (putative)	2.71443	1.79937e-11	4.77395	1.91711e-16	2.17028	0.00528056
ENSG00000089351.15	GRAMD1A	GRAM domain containing 1A	1.95965	5.44122e-13	2.1824	2.35176e-09	1.84586	4.7051e-07
ENSG00000023171.18	GRAMD1B	GRAM domain containing 1B	3.43743	5.83001e-16	4.37156	3.85373e-07	2.65128	6.1884e-06
ENSG00000196208.14	GREB1	growth regulating estrogen receptor binding 1	-2.10309	1.24953e-24	-2.77202	1.6118e-07	-1.70049	0.0259673
ENSG00000134317.18	GRHL1	grainyhead like transcription factor 1	-2.91681	6.59768e-18	-1.89577	3.63924e-07	-1.87744	0.000183262
ENSG00000179603.18	GRM8	glutamate metabotropic receptor 8	-3.17969	3.50771e-07	-5.44671	2.51955e-06	-3.28047	0.00630991
ENSG00000073605.18	GSDMB	gasdermin B	-2.29427	8.28338e-11	-2.49517	0.000128099	-1.83045	0.000159653
ENSG00000100577.19	GSTZ1	glutathione S-transferase zeta 1	-1.66333	5.36807e-05	-1.80345	0.007735	-3.33979	2.9201e-20
ENSG00000070019.5	GUCY2C	guanylate cyclase 2C	6.04069	6.08662e-20	6.44608	2.97315e-26	5.10098	0.000406673
ENSG00000144366.16	GULP1	GULP PTB domain containing engulfment adaptor 1	4.31705	2.88924e-38	3.34515	3.02088e-12	4.11672	3.88858e-10
ENSG00000111713.3	GYS2	glycogen synthase 2	-3.84729	8.18039e-19	-9.14545	0.000682377	-4.38683	0.00290939
ENSG00000196747.4	H2AC13	H2A clustered histone 13	5.71371	1.53838e-06	3.8716	1.13143e-11	3.63768	0.00337617
ENSG00000278677.2	H2AC17	H2A clustered histone 17	3.59803	8.60479e-11	3.71098	0.00127846	2.104	0.0163015
ENSG00000183598.4	H3C13	H3 clustered histone 13	3.42293	3.61023e-06	2.84724	2.02294e-06	4.2005	0.00428989
ENSG00000158406.5	H4C8	H4 clustered histone 8	3.99683	2.59752e-14	3.446	1.99514e-21	3.71264	3.10749e-06
ENSG00000162882.15	HAAO	3-hydroxyanthranilate 3,4-dioxygenase	-2.84673	9.16358e-16	-5.08328	1.96516e-16	-4.19248	2.68913e-07
ENSG00000148702.15	HABP2	hyaluronan binding protein 2	-2.58127	1.94578e-18	-5.78006	3.80968e-32	-2.77489	1.04688e-05
ENSG00000103253.19	HAGHL	hydroxyacylglutathione hydrolase like	1.70065	1.4762e-07	5.97329	4.44946e-30	1.9344	0.0101905
ENSG00000105697.9	HAMP	hepcidin antimicrobial peptide	-2.84709	3.17464e-06	-13.9286	6.83534e-215	-4.05777	8.84287e-05
ENSG00000116882.15	HAO2	hydroxyacid oxidase 2	-5.85754	7.26854e-17	-13.6031	3.94097e-39	-8.66195	4.3057e-15
ENSG00000223609.11	HBD	hemoglobin subunit delta	-4.98895	0.000174927	-6.73022	0.00051518	-5.06708	1.45815e-05
ENSG00000143512.13	HHIPL2	HHIP like 2	2.67014	9.238e-09	7.69324	1.73363e-62	5.94489	1.11089e-05
ENSG00000168509.20	HJV	hemojuvelin BMP co-receptor	-1.50667	0.0115074	-12.1626	2.44328e-49	-1.91945	0.0236266
ENSG00000108924.14	HLF	HLF transcription factor, PAR bZIP family member	-3.58044	2.70029e-40	-9.56791	8.96425e-55	-3.54877	1.03862e-06
ENSG00000134240.12	HMGCS2	3-hydroxy-3-methylglutaryl-CoA synthase 2	-1.92037	4.34666e-08	-7.2715	6.71488e-58	-2.25585	0.0272396
ENSG00000100292.18	HMOX1	heme oxygenase 1	-2.52836	4.83369e-11	-4.50873	3.32817e-48	-2.25776	0.00669431
ENSG00000241935.9	HOGA1	4-hydroxy-2-oxoglutarate aldolase 1	-1.51298	1.28343e-08	-3.1627	8.08979e-16	-1.74389	0.0296314
ENSG00000103942.13	HOMER2	homer scaffold protein 2	-2.26609	1.06168e-16	-2.50109	1.18439e-13	-2.66161	2.26128e-05
ENSG00000122592.8	HOXA7	homeobox A7	2.48657	0.00914026	3.57711	0.00247544	2.26277	0.00603953
ENSG00000175879.9	HOXD8	homeobox D8	3.5602	2.21574e-06	2.24718	0.0377108	4.44933	1.84186e-07
ENSG00000261701.8	HPR	haptoglobin-related protein	-2.51875	1.83623e-08	-12.2705	6.53774e-10	-3.12314	0.000784391
ENSG00000113905.5	HRG	histidine rich glycoprotein	-5.09523	4.88523e-28	-9.69633	1.58718e-67	-5.49299	1.84083e-07
ENSG00000125430.9	HS3ST3B1	heparan sulfate-glucosamine 3-sulfotransferase 3B1	-2.20687	9.71219e-08	-2.56755	2.85399e-11	-2.2462	0.00119033
ENSG00000117594.10	HSD11B1	hydroxysteroid 11-beta dehydrogenase 1	-3.76965	4.32505e-11	-14.9668	1.73011e-62	-4.0302	0.000553757
ENSG00000170509.12	HSD17B13	hydroxysteroid 17-beta dehydrogenase 13	-6.31575	2.50182e-34	-6.57482	2.02551e-18	-7.09638	4.088e-15
ENSG00000025423.11	HSD17B6	hydroxysteroid 17-beta dehydrogenase 6	-2.58123	3.90575e-09	-5.0074	9.11329e-37	-2.23925	3.29534e-06
ENSG00000115738.10	ID2	inhibitor of DNA binding 2	-2.32297	1.97391e-11	-3.57076	3.6679e-35	-1.75827	0.00867054
ENSG00000148057.16	IDNK	IDNK gluconokinase	-2.25963	1.38434e-25	-1.6354	4.96532e-08	-2.70428	6.65965e-08
ENSG00000017427.17	IGF1	insulin like growth factor 1	-2.18246	7.18631e-05	-4.23872	3.80648e-08	-2.4162	0.000277545
ENSG00000167244.21	IGF2	insulin like growth factor 2	-4.88631	7.87387e-38	-4.98011	5.04978e-08	-3.14639	0.000170189
ENSG00000099769.6	IGFALS	insulin like growth factor binding protein acid labile subunit	-6.35145	1.37726e-26	-6.24249	5.07411e-16	-7.6078	3.3667e-33
ENSG00000115457.10	IGFBP2	insulin like growth factor binding protein 2	-2.94143	3.92229e-07	-4.56303	7.30199e-09	-3.74158	4.70609e-09
ENSG00000142549.9	IGLON5	IgLON family member 5	-2.20989	1.07049e-08	-1.94293	0.0228903	-2.73908	0.0176131
ENSG00000216588.9	IGSF23	immunoglobulin superfamily member 23	-2.77858	4.7337e-11	-9.15847	3.13936e-22	-4.17903	0.00218351
ENSG00000085552.17	IGSF9	immunoglobulin superfamily member 9	-3.99033	2.97253e-10	-3.35251	2.60439e-10	-2.52692	0.0337903
ENSG00000056736.10	IL17RB	interleukin 17 receptor B	-2.24782	5.76185e-09	-5.42777	3.23414e-52	-3.58707	7.39995e-07
ENSG00000196083.10	IL1RAP	interleukin 1 receptor accessory protein	-3.70268	1.915e-17	-4.18824	4.72365e-17	-3.17964	1.60562e-10
ENSG00000115602.17	IL1RL1	interleukin 1 receptor like 1	-2.37129	0.00108026	-5.25878	2.24738e-22	-3.68878	0.0041909
ENSG00000136689.19	IL1RN	interleukin 1 receptor antagonist	-2.84272	8.19857e-09	-8.12814	3.13493e-69	-1.83186	0.00386609
ENSG00000197272.2	IL27	interleukin 27	-4.94556	1.83173e-27	-8.98557	5.5379e-11	-2.98479	0.0010279
ENSG00000175189.4	INHBC	inhibin subunit beta C	-2.68584	8.78634e-09	-13.4798	6.16842e-50	-3.29292	0.0001096
ENSG00000120211.4	INSL4	insulin like 4	5.44024	1.05078e-10	14.552	3.15191e-38	7.34991	0.000153318
ENSG00000166578.10	IQCD	IQ motif containing D	2.30178	2.10416e-11	2.60621	4.15276e-07	2.76478	1.66757e-05
ENSG00000183856.11	IQGAP3	IQ motif containing GTPase activating protein 3	3.90058	2.89161e-34	2.98783	1.8213e-06	3.43946	2.74747e-06
ENSG00000176842.15	IRX5	iroquois homeobox 5	5.43396	2.85588e-12	6.41844	2.17521e-17	6.33912	0.000247028
ENSG00000137809.17	ITGA11	integrin subunit alpha 11	2.11024	1.06561e-10	4.34929	1.00363e-08	2.15981	0.0292253
ENSG00000164171.11	ITGA2	integrin subunit alpha 2	2.26286	1.13052e-12	3.82523	8.30132e-07	1.74682	0.000342933
ENSG00000055957.11	ITIH1	inter-alpha-trypsin inhibitor heavy chain 1	-3.4114	1.49942e-15	-9.85831	1.23745e-07	-4.62509	1.97539e-08
ENSG00000162267.12	ITIH3	inter-alpha-trypsin inhibitor heavy chain 3	-2.17795	8.65828e-08	-12.9954	3.12753e-08	-1.91931	0.00668797
ENSG00000179914.5	ITLN1	intelectin 1	-4.47161	3.03058e-12	-11.8011	1.56819e-19	-3.57342	0.00441274
ENSG00000009765.15	IYD	iodotyrosine deiodinase	-3.33875	2.5739e-18	-3.04654	1.44399e-07	-3.47779	1.47248e-10
ENSG00000184408.10	KCND2	potassium voltage-gated channel subfamily D member 2	2.03322	0.00131615	2.45098	0.000659562	3.74012	0.00609041
ENSG00000171385.10	KCND3	potassium voltage-gated channel subfamily D member 3	-3.87222	8.91156e-35	-7.69583	2.58814e-72	-2.33156	0.00530508
ENSG00000180509.12	KCNE1	potassium voltage-gated channel subfamily E regulatory subunit 1	-2.2031	1.39026e-09	-3.29421	2.36696e-08	-2.01352	0.0257585
ENSG00000162975.5	KCNF1	potassium voltage-gated channel modifier subfamily F member 1	5.78184	3.23732e-17	7.57783	2.64173e-11	4.62915	0.00265779
ENSG00000184611.12	KCNH7	potassium voltage-gated channel subfamily H member 7	-4.32948	3.58774e-11	-7.65075	0.000127634	-3.72969	0.0126684
ENSG00000080709.16	KCNN2	potassium calcium-activated channel subfamily N member 2	-4.22599	1.77074e-21	-5.90663	3.10994e-09	-4.77268	4.94448e-13
ENSG00000215262.8	KCNU1	potassium calcium-activated channel subfamily U member 1	6.29112	2.46352e-14	6.62098	3.74446e-10	4.27148	0.000264451
ENSG00000243335.10	KCTD7	potassium channel tetramerization domain containing 7	1.65366	1.35923e-15	2.82218	1.99688e-22	1.82633	4.06286e-07
ENSG00000155666.12	KDM8	lysine demethylase 8	-3.52079	1.60044e-18	-5.37978	3.22148e-42	-3.10509	1.43688e-05
ENSG00000138030.13	KHK	ketohexokinase	-3.22387	4.11061e-19	-6.92089	1.06324e-54	-3.71726	8.57827e-09
ENSG00000122778.10	KIAA1549	KIAA1549	2.53607	5.82452e-12	5.08951	2.12149e-49	2.76194	0.00137009
ENSG00000116852.15	KIF21B	kinesin family member 21B	2.71087	3.77833e-08	3.01154	1.35393e-11	3.30997	2.22631e-05
ENSG00000162849.16	KIF26B	kinesin family member 26B	3.34574	1.51864e-15	5.11244	2.29996e-36	2.84819	5.55868e-05
ENSG00000090889.12	KIF4A	kinesin family member 4A	1.6102	6.81916e-06	3.10497	3.53274e-10	3.05375	0.00123766
ENSG00000102554.14	KLF5	KLF transcription factor 5	1.77354	0.00257882	5.23998	1.31628e-10	1.6133	0.0228215
ENSG00000164344.16	KLKB1	kallikrein B1	-3.10248	1.73916e-21	-5.3508	1.05772e-16	-3.50369	2.03047e-07
ENSG00000150045.12	KLRF1	killer cell lectin like receptor F1	-1.87153	0.00012968	-4.70895	2.88473e-18	-2.17486	0.0485709
ENSG00000113889.14	KNG1	kininogen 1	-2.05251	1.1725e-06	-4.02552	5.9782e-38	-3.28514	0.000137199
ENSG00000135480.16	KRT7	keratin 7	4.15897	3.25782e-17	5.3467	9.09884e-09	2.39025	0.00975783
ENSG00000205426.10	KRT81	keratin 81	2.56086	0.0188186	3.31354	0.000104168	3.37839	6.6828e-05
ENSG00000170523.3	KRT83	keratin 83	4.22865	6.82761e-08	5.93495	1.00657e-09	5.25422	0.00192101
ENSG00000170442.12	KRT86	keratin 86	5.07617	1.31003e-18	4.06848	0.000100387	2.9645	0.0121407
ENSG00000141068.14	KSR1	kinase suppressor of ras 1	1.77347	9.5122e-22	3.50688	7.44273e-08	2.04656	1.09544e-09
ENSG00000115919.15	KYNU	kynureninase	2.35984	1.93079e-11	1.50038	0.000311061	1.86215	0.0061962
ENSG00000089692.9	LAG3	lymphocyte activating 3	-2.46556	1.34666e-06	-5.92071	7.07909e-10	-2.05086	0.0122786
ENSG00000053747.17	LAMA3	laminin subunit alpha 3	3.08689	6.09769e-08	2.54277	0.000931289	3.41551	1.35834e-05
ENSG00000213398.8	LCAT	lecithin-cholesterol acyltransferase	-2.74245	1.67292e-23	-3.05951	9.24941e-07	-4.10138	3.76314e-07
ENSG00000111716.14	LDHB	lactate dehydrogenase B	2.4489	3.72777e-16	3.14236	5.63343e-15	2.06746	7.26827e-05
ENSG00000179241.13	LDLRAD3	low density lipoprotein receptor class A domain containing 3	1.82334	1.22156e-06	3.1067	1.32397e-07	1.63774	0.00247288
ENSG00000164406.8	LEAP2	liver enriched antimicrobial peptide 2	-2.85018	6.23812e-20	-9.1691	6.33063e-39	-4.62879	2.8227e-05
ENSG00000171747.9	LGALS4	galectin 4	-2.15522	4.84524e-08	-5.10877	2.96973e-13	-2.64517	0.00266541
ENSG00000153012.12	LGI2	leucine rich repeat LGI family member 2	2.69003	1.41292e-08	2.43444	0.0159638	2.75625	0.00263157
ENSG00000138039.15	LHCGR	luteinizing hormone/choriogonadotropin receptor	5.45546	0.00100879	10.4572	5.41798e-18	6.75335	0.00206845
ENSG00000106689.11	LHX2	LIM homeobox 2	-1.9409	0.000774039	-5.83888	2.15702e-20	-5.93761	9.30932e-08
ENSG00000104974.12	LILRA1	leukocyte immunoglobulin like receptor A1	-1.57604	3.74069e-05	-11.6573	2.05756e-22	-2.07287	0.000108828
ENSG00000239998.6	LILRA2	leukocyte immunoglobulin like receptor A2	-1.85624	4.99672e-06	-6.12767	2.8444e-35	-2.57326	6.06681e-05
ENSG00000187116.14	LILRA5	leukocyte immunoglobulin like receptor A5	-1.97122	1.11037e-07	-7.3869	2.27527e-40	-2.57315	1.38772e-05
ENSG00000104972.15	LILRB1	leukocyte immunoglobulin like receptor B1	-1.7731	2.81887e-06	-5.77766	7.8783e-28	-1.65785	0.0232346
ENSG00000203896.10	LIME1	Lck interacting transmembrane adaptor 1	-2.72571	4.0108e-14	-6.52949	5.84413e-21	-3.38417	0.000334175
ENSG00000101670.12	LIPG	lipase G, endothelial type	-2.80731	3.12399e-19	-4.98275	3.21733e-31	-1.60974	0.0324528
ENSG00000163898.10	LIPH	lipase H	2.69231	4.03508e-09	5.04212	9.2797e-11	1.97043	0.0338954
ENSG00000204020.6	LIPN	lipase family member N	-1.78925	0.00926891	-7.20858	3.02877e-05	-2.45859	0.0178706
ENSG00000166407.14	LMO1	LIM domain only 1	6.82848	1.43861e-11	7.69877	1.7788e-09	4.0147	0.0194028
ENSG00000113083.15	LOX	lysyl oxidase	2.30919	2.59639e-11	2.19546	0.00451855	2.22102	0.0203852
ENSG00000198670.12	LPA	lipoprotein(a)	-5.66415	4.7737e-23	-11.5026	5.28801e-10	-6.41936	1.34431e-09
ENSG00000171517.6	LPAR3	lysophosphatidic acid receptor 3	5.5266	1.8292e-37	3.74569	1.06948e-07	5.59832	7.70225e-06
ENSG00000153395.10	LPCAT1	lysophosphatidylcholine acyltransferase 1	3.46454	1.20551e-22	4.21185	1.36627e-19	2.28775	0.000267961
ENSG00000175445.17	LPL	lipoprotein lipase	4.70179	6.65701e-16	2.15397	0.023296	2.42574	0.00225492
ENSG00000204583.10	LRCOL1	leucine rich colipase like 1	-3.90433	2.91458e-11	-10.8549	7.28964e-15	-5.40608	1.33286e-07
ENSG00000184709.7	LRRC26	leucine rich repeat containing 26	3.0516	3.89784e-05	5.19776	0.000664631	3.34886	0.010642
ENSG00000160233.8	LRRC3	leucine rich repeat containing 3	-3.84981	7.05105e-22	-1.73708	0.000807839	-2.39685	1.56503e-06
ENSG00000114248.10	LRRC31	leucine rich repeat containing 31	-3.12808	4.2013e-09	-1.81091	0.00660148	-3.90482	0.000108026
ENSG00000185565.12	LSAMP	limbic system associated membrane protein	5.59825	7.25075e-45	2.24985	0.00906114	3.67216	0.000153856
ENSG00000119681.12	LTBP2	latent transforming growth factor beta binding protein 2	2.30568	3.76507e-07	3.46923	0.000563282	2.55297	0.0027686
ENSG00000062524.16	LTK	leukocyte receptor tyrosine kinase	-1.91546	3.02599e-06	-2.98954	9.08061e-05	-1.67604	0.00133217
ENSG00000160932.11	LY6E	lymphocyte antigen 6 family member E	-2.79513	3.36253e-09	-3.84099	9.67534e-21	-3.01477	5.76071e-07
ENSG00000180155.20	LYNX1	Ly6/neurotoxin 1	-3.87764	8.5728e-24	-4.06727	7.60516e-12	-1.67374	0.00276919
ENSG00000150551.11	LYPD1	LY6/PLAUR domain containing 1	7.45465	1.9049e-75	7.71483	3.6537e-41	6.51794	1.40752e-08
ENSG00000133800.9	LYVE1	lymphatic vessel endothelial hyaluronan receptor 1	-3.35761	4.94494e-14	-9.76201	5.67928e-82	-1.97745	0.00173439
ENSG00000141639.12	MAPK4	mitogen-activated protein kinase 4	-3.3749	5.6776e-06	-10.2805	6.34867e-11	-3.19765	0.0216614
ENSG00000019169.11	MARCO	macrophage receptor with collagenous structure	-5.87384	5.13718e-09	-14.5904	2.36312e-31	-3.76335	0.0280769
ENSG00000151224.13	MAT1A	methionine adenosyltransferase 1A	-2.04877	9.91237e-12	-12.1186	1.57562e-43	-2.50347	0.000421908
ENSG00000165471.7	MBL2	mannose binding lectin 2	-2.26231	2.69387e-06	-13.1127	1.23263e-45	-3.52476	0.00052083
ENSG00000076770.14	MBNL3	muscleblind like splicing regulator 3	-1.50061	3.14469e-05	-7.39856	3.85956e-33	-1.99392	0.000644496
ENSG00000140563.15	MCTP2	multiple C2 and transmembrane domain containing 2	2.9311	9.42774e-18	2.56723	0.0201015	3.37639	4.39554e-09
ENSG00000102802.10	MEDAG	mesenteric estrogen dependent adipogenesis	2.79523	1.59748e-08	2.55886	0.0252472	2.13459	0.0200958
ENSG00000166823.5	MESP1	mesoderm posterior bHLH transcription factor 1	3.07617	4.02059e-08	2.21239	2.61188e-05	2.66182	5.45606e-08
ENSG00000185432.12	METTL7A	methyltransferase like 7A	-1.54854	2.49464e-06	-4.31653	1.65737e-17	-2.30258	0.00128753
ENSG00000183496.6	MEX3B	mex-3 RNA binding family member B	1.61358	1.88716e-06	1.63605	0.010155	1.57663	0.0028788
ENSG00000198948.12	MFAP3L	microfibril associated protein 3 like	-2.27526	5.20587e-16	-2.3184	6.86499e-08	-2.57366	0.00104083
ENSG00000197614.11	MFAP5	microfibril associated protein 5	2.7128	1.04318e-05	3.88013	1.7657e-06	3.30907	0.0226402
ENSG00000101871.16	MID1	midline 1	1.66916	4.44895e-08	3.49512	2.58337e-13	1.90365	0.000861268
ENSG00000148773.14	MKI67	marker of proliferation Ki-67	3.77038	1.04984e-09	2.99071	1.85278e-09	2.9987	0.00110304
ENSG00000146147.15	MLIP	muscular LMNA interacting protein	-3.74826	9.55127e-10	-10.0276	1.15577e-50	-6.65404	6.74487e-17
ENSG00000139428.12	MMAB	metabolism of cobalamin associated B	-1.62465	1.53128e-06	-2.19009	0.000937906	-1.72841	0.00225475
ENSG00000196549.13	MME	membrane metalloendopeptidase	-3.57556	2.99945e-07	-5.20505	1.35649e-08	-2.98573	0.0126831
ENSG00000099953.10	MMP11	matrix metallopeptidase 11	1.8356	0.00897516	2.69291	1.40661e-05	1.70366	0.0496172
ENSG00000157227.14	MMP14	matrix metallopeptidase 14	1.84715	1.74091e-09	2.36234	0.00105442	1.53702	0.00797735
ENSG00000169184.6	MN1	MN1 proto-oncogene, transcriptional regulator	2.28587	9.29219e-08	6.82419	1.56763e-24	2.2114	0.00171681
ENSG00000166391.15	MOGAT2	monoacylglycerol O-acyltransferase 2	-5.79424	1.02995e-19	-14.172	1.49093e-28	-5.66638	0.0258186
ENSG00000106384.12	MOGAT3	monoacylglycerol O-acyltransferase 3	-3.07571	6.7562e-08	-3.52534	1.38886e-06	-4.28565	7.46201e-09
ENSG00000005381.8	MPO	myeloperoxidase	-1.52839	0.00682542	-6.48089	1.42369e-06	-3.11495	0.000484875
ENSG00000186732.14	MPPED1	metallophosphoesterase domain containing 1	-5.24788	3.33789e-13	-10.5497	1.56727e-23	-6.28316	1.65404e-11
ENSG00000135324.6	MRAP2	melanocortin 2 receptor accessory protein 2	7.33096	7.22658e-38	3.82113	1.23712e-11	4.24503	0.00011593
ENSG00000134042.14	MRO	maestro	-2.66092	3.40735e-18	-5.30836	5.8165e-22	-2.98775	1.29497e-05
ENSG00000179832.17	MROH1	maestro heat like repeat family member 1	2.44382	8.15165e-11	1.7339	0.00038775	2.87189	0.00250498
ENSG00000185038.14	MROH2A	maestro heat like repeat family member 2A	-4.81972	7.05103e-12	-3.14642	0.00917675	-3.3131	0.02772
ENSG00000171495.17	MROH2B	maestro heat like repeat family member 2B	-4.14215	3.34618e-08	-7.16404	1.59335e-05	-5.51592	9.71075e-06
ENSG00000052802.13	MSMO1	methylsterol monooxygenase 1	-2.58308	3.64835e-14	-3.97162	2.70072e-05	-2.07392	0.0266221
ENSG00000164078.13	MST1R	macrophage stimulating 1 receptor	1.53775	0.00676621	6.13985	3.06701e-24	2.27173	0.0174323
ENSG00000169688.11	MT1B	metallothionein 1B	-3.65968	0.015009	-6.09274	0.028179	-6.82965	0.000323817
ENSG00000125144.14	MT1G	metallothionein 1G	-1.84894	0.00756541	-8.25044	3.01139e-23	-4.17743	0.00259398
ENSG00000205358.4	MT1H	metallothionein 1H	-3.3876	2.33984e-06	-6.99103	2.04861e-08	-5.04144	0.0023978
ENSG00000187193.9	MT1X	metallothionein 1X	-1.75963	0.00402841	-7.85478	3.74948e-73	-3.73523	0.000146813
ENSG00000173702.7	MUC13	mucin 13, cell surface associated	9.74541	1.65921e-160	8.57913	6.37509e-39	4.20159	1.32475e-05
ENSG00000117983.17	MUC5B	mucin 5B, oligomeric mucus/gel-forming	4.61899	3.5712e-07	7.34441	7.23155e-16	4.98789	1.98442e-09
ENSG00000116990.11	MYCL	MYCL proto-oncogene, bHLH transcription factor	-2.03595	2.57974e-08	-2.81688	1.71925e-06	-4.19024	2.03446e-08
ENSG00000128641.19	MYO1B	myosin IB	-1.88388	4.57623e-08	-4.30842	5.76172e-92	-2.4867	1.04469e-06
ENSG00000157483.9	MYO1E	myosin IE	2.5385	1.08831e-17	3.75226	2.64516e-27	1.81361	0.00204942
ENSG00000138119.17	MYOF	myoferlin	2.16041	5.0165e-13	4.7418	6.56791e-09	2.38232	1.6713e-09
ENSG00000170011.14	MYRIP	myosin VIIA and Rab interacting protein	-2.52619	1.21792e-07	-5.96587	2.3492e-44	-2.56986	0.0252494
ENSG00000139597.18	N4BP2L1	NEDD4 binding protein 2 like 1	-2.42197	4.89794e-12	-6.08261	1.11156e-23	-2.96922	9.86289e-06
ENSG00000161653.11	NAGS	N-acetylglutamate synthase	-2.3278	1.11451e-07	-3.68836	1.71691e-27	-1.98033	0.0372051
ENSG00000144035.4	NAT8	N-acetyltransferase 8 (putative)	-2.87527	7.8261e-08	-4.49664	5.67559e-11	-4.19301	0.00171809
ENSG00000158747.15	NBL1	NBL1, DAN family BMP antagonist	2.55885	3.72007e-07	3.18366	1.53233e-06	2.24313	5.06215e-06
ENSG00000184454.7	NCMAP	non-compact myelin associated protein	-2.40737	2.59999e-11	-1.53911	0.00129173	-2.8183	0.00010004
ENSG00000165795.23	NDRG2	NDRG family member 2	-2.16346	5.236e-27	-2.32628	5.17927e-15	-2.25461	1.55203e-18
ENSG00000164100.9	NDST3	N-deacetylase and N-sulfotransferase 3	-2.88451	2.52203e-11	-3.99555	1.57056e-07	-3.75194	2.57979e-08
ENSG00000183091.20	NEB	nebulin	4.32007	1.29131e-43	6.47461	3.52783e-99	4.14288	6.38604e-07
ENSG00000171208.10	NETO2	neuropilin and tolloid like 2	3.84726	5.89012e-30	3.38626	1.68385e-06	2.71713	3.97732e-06
ENSG00000204099.12	NEU4	neuraminidase 4	-4.0728	2.67711e-11	-6.28769	7.48411e-17	-2.9861	0.0191772
ENSG00000163121.10	NEURL3	neuralized E3 ubiquitin protein ligase 3	-1.97659	0.0039057	-4.98813	9.16147e-08	-5.51955	1.85558e-08
ENSG00000188158.16	NHS	NHS actin remodeling regulator	2.13002	4.98996e-10	4.27872	2.1629e-07	3.1346	4.17609e-07
ENSG00000163293.12	NIPAL1	NIPA like domain containing 1	-2.75112	1.25907e-13	-3.91174	4.80596e-10	-3.10015	2.60091e-14
ENSG00000165246.14	NLGN4Y	neuroligin 4 Y-linked	-1.95204	0.0168033	-6.69735	3.56787e-35	-3.49885	0.0498643
ENSG00000174885.13	NLRP6	NLR family pyrin domain containing 6	-2.39494	0.000124978	-6.76279	4.56034e-09	-2.08551	0.00774345
ENSG00000112981.5	NME5	NME/NM23 family member 5	1.73489	1.01049e-05	3.27647	3.69907e-21	2.57394	0.00230438
ENSG00000140939.14	NOL3	nucleolar protein 3	2.02663	2.1261e-22	2.05604	3.64893e-05	2.03532	1.99836e-15
ENSG00000185269.12	NOTUM	notum, palmitoleoyl-protein carboxylesterase	-2.78088	6.21575e-06	-6.90392	2.17729e-13	-2.40484	0.0270327
ENSG00000139910.20	NOVA1	NOVA alternative splicing regulator 1	4.38338	1.60797e-23	4.02902	8.06875e-39	2.94967	0.00016564
ENSG00000164129.12	NPY5R	neuropeptide Y receptor Y5	3.37232	1.09769e-14	4.79947	1.08593e-30	3.18296	0.0410185
ENSG00000181019.13	NQO1	NAD(P)H quinone dehydrogenase 1	3.48672	1.01659e-26	4.40125	3.2081e-48	5.27451	1.0467e-07
ENSG00000131910.5	NR0B2	nuclear receptor subfamily 0 group B member 2	-2.58898	6.50434e-09	-14.1858	2.33523e-27	-6.16697	2.11375e-12
ENSG00000144852.20	NR1I2	nuclear receptor subfamily 1 group I member 2	-3.47713	4.95373e-09	-7.65027	2.09147e-18	-3.82864	0.000373992
ENSG00000143257.12	NR1I3	nuclear receptor subfamily 1 group I member 3	-3.73844	1.42457e-13	-8.42619	2.29193e-30	-5.03188	2.20265e-05
ENSG00000153234.15	NR4A2	nuclear receptor subfamily 4 group A member 2	1.68246	0.00394307	5.17844	2.63783e-09	1.93794	0.0308189
ENSG00000157168.20	NRG1	neuregulin 1	-3.00484	4.45976e-06	-2.63724	3.78692e-08	-4.77164	4.42543e-07
ENSG00000158458.21	NRG2	neuregulin 2	5.07666	4.48957e-30	3.08182	7.97726e-05	4.81228	8.31217e-15
ENSG00000065320.9	NTN1	netrin 1	-2.69735	2.05685e-07	-2.29985	0.013075	-2.35007	0.00272896
ENSG00000122824.11	NUDT10	nudix hydrolase 10	-2.41665	1.40892e-06	-7.65164	8.47062e-16	-3.28648	0.00120425
ENSG00000189233.12	NUGGC	nuclear GTPase, germinal center associated	-4.3064	8.2492e-42	-4.07825	7.71784e-43	-4.45402	1.45398e-09
ENSG00000147206.17	NXF3	nuclear RNA export factor 3	-2.15314	0.00156544	-7.10752	3.03105e-07	-3.29515	0.00401889
ENSG00000065154.12	OAT	ornithine aminotransferase	2.84352	1.63895e-08	3.57317	1.14034e-31	3.96132	9.74074e-10
ENSG00000138315.13	OIT3	oncoprotein induced transcript 3	-3.48946	3.54902e-22	-7.80191	6.88079e-20	-5.7921	6.62845e-12
ENSG00000162745.11	OLFML2B	olfactomedin like 2B	4.26758	7.73379e-20	3.15689	6.12092e-06	4.3627	7.93429e-10
ENSG00000054277.14	OPN3	opsin 3	2.78364	2.5346e-11	2.70475	1.50803e-15	2.38754	6.94276e-06
ENSG00000176230.7	OR4K17	olfactory receptor family 4 subfamily K member 17	-2.35945	8.26262e-10	-3.66577	8.12806e-07	-4.30705	8.61285e-06
ENSG00000180785.10	OR51E1	olfactory receptor family 51 subfamily E member 1	4.33981	2.20851e-12	6.7603	1.22628e-09	2.74092	0.000296935
ENSG00000036473.8	OTC	ornithine transcarbamylase	-2.16428	0.000796812	-11.0561	7.70411e-26	-3.23417	0.0265332
ENSG00000115507.10	OTX1	orthodenticle homeobox 1	5.32641	5.05505e-12	6.56665	2.86385e-10	5.46572	0.000291089
ENSG00000083720.13	OXCT1	3-oxoacid CoA-transferase 1	1.55292	1.7068e-08	2.21096	6.73202e-05	2.05866	0.00349367
ENSG00000162881.6	OXER1	oxoeicosanoid receptor 1	-3.74855	3.73043e-15	-4.19194	6.14149e-05	-2.92057	8.82272e-08
ENSG00000101405.3	OXT	oxytocin/neurophysin I prepropeptide	-5.35716	5.51189e-18	-9.06083	5.79384e-10	-5.93098	6.88702e-12
ENSG00000187867.10	PALM3	paralemmin 3	-3.58566	2.06758e-12	-8.06504	1.11612e-19	-3.06446	0.0121851
ENSG00000188582.10	PAQR9	progestin and adipoQ receptor family member 9	-2.02723	3.20758e-16	-5.99428	9.08835e-38	-2.45023	0.00185902
ENSG00000169116.11	PARM1	prostate androgen-regulated mucin-like protein 1	3.39988	3.1657e-11	2.29202	0.0171207	3.26847	0.00017793
ENSG00000280165.1	PCDH20	protocadherin 20	-6.31737	8.67864e-15	-4.23345	9.31528e-10	-5.87917	0.000773747
ENSG00000204956.5	PCDHGA1	protocadherin gamma subfamily A, 1	2.8005	1.55121e-08	4.46547	4.00149e-12	2.31444	0.00608627
ENSG00000254221.2	PCDHGB1	protocadherin gamma subfamily B, 1	3.02192	5.63158e-08	5.40354	6.20255e-20	2.86241	0.0126161
ENSG00000253910.2	PCDHGB2	protocadherin gamma subfamily B, 2	2.73261	1.67305e-05	2.05771	2.27711e-05	3.13219	0.0023711
ENSG00000100889.12	PCK2	phosphoenolpyruvate carboxykinase 2, mitochondrial	-2.4045	8.36368e-10	-3.38835	5.53993e-08	-2.55078	0.00512838
ENSG00000175426.11	PCSK1	proprotein convertase subtilisin/kexin type 1	9.4007	4.21066e-93	11.3724	2.04136e-53	6.27599	1.72364e-20
ENSG00000112541.18	PDE10A	phosphodiesterase 10A	5.7057	2.7582e-57	6.32229	1.03871e-13	3.63496	3.82063e-06
ENSG00000154678.18	PDE1C	phosphodiesterase 1C	7.36031	7.51856e-47	7.91912	1.43447e-22	4.73396	1.1077e-06
ENSG00000172572.7	PDE3A	phosphodiesterase 3A	3.84161	1.27171e-56	6.48597	9.1434e-21	2.28534	0.003518
ENSG00000065989.16	PDE4A	phosphodiesterase 4A	2.01404	1.57674e-10	2.83384	1.71386e-05	1.87548	0.00243723
ENSG00000113448.19	PDE4D	phosphodiesterase 4D	3.40607	1.62967e-34	3.83881	6.05838e-19	2.68748	1.21327e-05
ENSG00000197461.13	PDGFA	platelet derived growth factor subunit A	3.4369	1.14089e-15	5.42484	6.31239e-25	1.90813	0.00238939
ENSG00000104213.13	PDGFRL	platelet derived growth factor receptor like	2.28595	2.39862e-08	2.11173	0.000806781	2.42749	0.0202983
ENSG00000065485.20	PDIA5	protein disulfide isomerase family A member 5	-2.27887	2.94805e-33	-2.07851	4.56484e-08	-1.76833	4.54725e-05
ENSG00000115425.14	PECR	peroxisomal trans-2-enoyl-CoA reductase	-1.93215	4.97753e-13	-2.28739	1.9828e-08	-2.03746	2.12505e-05
ENSG00000133027.18	PEMT	phosphatidylethanolamine N-methyltransferase	-1.81673	4.58633e-18	-2.65747	2.19545e-08	-2.88722	4.97067e-16
ENSG00000158571.11	PFKFB1	6-phosphofructo-2-kinase/fructose-2,6-biphosphatase 1	-3.19457	4.43505e-13	-5.17933	2.10548e-14	-4.27366	7.69675e-05
ENSG00000067057.18	PFKP	phosphofructokinase, platelet	2.74321	3.06578e-09	6.25816	1.07495e-22	1.70573	0.00777007
ENSG00000165152.9	PGAP4	post-GPI attachment to proteins GalNAc transferase 4	3.58208	4.7778e-17	3.1515	8.58994e-20	2.65152	4.32227e-07
ENSG00000177614.11	PGBD5	piggyBac transposable element derived 5	1.99943	4.71599e-06	1.78288	0.00282235	2.7073	0.00287736
ENSG00000102174.9	PHEX	phosphate regulating endopeptidase X-linked	2.28728	0.00147008	2.31306	0.00451717	4.64085	1.52611e-06
ENSG00000092621.13	PHGDH	phosphoglycerate dehydrogenase	-4.28765	3.76604e-31	-3.51456	7.01523e-24	-3.66603	9.99136e-12
ENSG00000139289.14	PHLDA1	pleckstrin homology like domain family A member 1	-1.94566	5.4872e-07	-2.13074	0.00187314	-2.24685	0.0245609
ENSG00000174307.7	PHLDA3	pleckstrin homology like domain family A member 3	2.919	4.12408e-13	3.33239	7.99055e-06	1.67427	0.000640291
ENSG00000175287.19	PHYHD1	phytanoyl-CoA dioxygenase domain containing 1	-1.84262	1.04886e-06	-2.87427	2.52304e-05	-2.18325	0.02114
ENSG00000165443.12	PHYHIPL	phytanoyl-CoA 2-hydroxylase interacting protein like	-1.64248	0.00135796	-5.92138	1.33409e-14	-3.19685	0.000236502
ENSG00000165195.16	PIGA	phosphatidylinositol glycan anchor biosynthesis class A	1.57708	8.08931e-09	1.80123	4.3016e-08	1.70972	0.0102515
ENSG00000162896.6	PIGR	polymeric immunoglobulin receptor	-3.89394	2.11318e-16	-6.87187	2.39294e-53	-3.24454	0.0162827
ENSG00000139144.11	PIK3C2G	phosphatidylinositol-4-phosphate 3-kinase catalytic subunit type 2 gamma	-3.07192	2.96194e-15	-8.42974	3.35218e-40	-2.61378	0.00248358
ENSG00000179761.12	PIPOX	pipecolic acid and sarcosine oxidase	-1.83941	3.10948e-06	-9.37116	2.03793e-55	-2.91748	0.000264755
ENSG00000069011.16	PITX1	paired like homeodomain 1	5.88314	7.03415e-12	13.6687	3.18062e-29	4.66498	5.19976e-05
ENSG00000171033.13	PKIA	cAMP-dependent protein kinase inhibitor alpha	2.29632	0.000221105	2.30311	0.0172583	2.13213	0.000108278
ENSG00000143627.19	PKLR	pyruvate kinase L/R	-3.71923	2.17283e-10	-6.24611	1.34246e-12	-3.17297	0.00552195
ENSG00000187980.7	PLA2G2C	phospholipase A2 group IIC	3.54148	9.14594e-20	4.15664	2.11406e-09	3.41626	7.07346e-06
ENSG00000116711.10	PLA2G4A	phospholipase A2 group IVA	3.94418	7.41962e-13	5.81042	3.82597e-70	3.98315	8.70992e-06
ENSG00000133328.4	PLAAT2	phospholipase A and acyltransferase 2	-3.25738	4.27905e-09	-2.26567	0.0193828	-3.14026	0.000142713
ENSG00000145287.11	PLAC8	placenta associated 8	-2.261	8.24436e-11	-5.74269	2.41007e-39	-2.67964	0.0168412
ENSG00000161714.12	PLCD3	phospholipase C delta 3	2.90732	2.89398e-08	4.58833	2.24713e-09	1.51823	0.0126007
ENSG00000114805.18	PLCH1	phospholipase C eta 1	1.59026	0.0051056	3.66157	2.44966e-06	2.89347	0.0114882
ENSG00000240891.8	PLCXD2	phosphatidylinositol specific phospholipase C X domain containing 2	-1.71516	8.43367e-08	-6.20044	7.90349e-46	-2.79434	3.09571e-06
ENSG00000100558.9	PLEK2	pleckstrin 2	-3.42749	1.49193e-14	-2.31561	0.00248165	-4.13559	2.49836e-07
ENSG00000166289.6	PLEKHF1	pleckstrin homology and FYVE domain containing 1	-2.00292	2.40413e-06	-7.13319	1.45765e-32	-1.76118	0.0133473
ENSG00000054690.14	PLEKHH1	pleckstrin homology, MyTH4 and FERM domain containing H1	2.36753	1.84526e-10	2.52906	0.000124369	3.47233	0.000578489
ENSG00000122194.19	PLG	plasminogen	-2.09755	9.72559e-07	-13.1205	1.78818e-52	-4.21526	0.000328166
ENSG00000183281.15	PLGLB1	plasminogen like B1	-1.96101	6.35371e-07	-11.2499	5.0469e-54	-2.68421	3.15713e-05
ENSG00000147872.10	PLIN2	perilipin 2	-2.69455	1.20789e-11	-2.87299	1.06491e-12	-2.47203	0.0126335
ENSG00000235961.6	PNMA6A	PNMA family member 6A	-3.09294	8.58406e-10	-4.07598	7.53612e-14	-3.16396	7.16225e-06
ENSG00000100344.11	PNPLA3	patatin like phospholipase domain containing 3	-2.90397	6.99941e-16	-1.57292	0.000102405	-2.74132	0.0021109
ENSG00000135447.17	PPP1R1A	protein phosphatase 1 regulatory inhibitor subunit 1A	-3.93867	2.98242e-08	-10.4361	1.04323e-51	-3.30906	0.0101475
ENSG00000165807.8	PPP1R36	protein phosphatase 1 regulatory subunit 36	3.34849	2.79922e-21	5.96971	2.95939e-11	3.46492	0.000452111
ENSG00000173281.5	PPP1R3B	protein phosphatase 1 regulatory subunit 3B	-2.29575	2.39909e-09	-2.77362	1.48928e-09	-2.13319	0.000235671
ENSG00000119938.9	PPP1R3C	protein phosphatase 1 regulatory subunit 3C	-2.84095	4.64014e-09	-2.30629	1.06669e-05	-3.48938	1.78685e-11
ENSG00000132825.7	PPP1R3D	protein phosphatase 1 regulatory subunit 3D	1.95841	4.94374e-17	2.0769	1.30553e-07	1.93481	0.00104106
ENSG00000074211.14	PPP2R2C	protein phosphatase 2 regulatory subunit Bgamma	6.00829	2.15788e-17	4.45418	1.28465e-11	3.97369	0.00483958
ENSG00000133246.12	PRAM1	PML-RARA regulated adaptor molecule 1	-1.76448	2.01878e-05	-3.58309	6.76274e-07	-1.52105	0.0405817
ENSG00000198901.14	PRC1	protein regulator of cytokinesis 1	1.67718	2.35773e-14	2.09605	3.42882e-10	2.09977	0.00816127
ENSG00000116690.13	PRG4	proteoglycan 4	-2.9492	1.07971e-11	-7.17365	1.22487e-26	-3.18762	0.000752006
ENSG00000072062.15	PRKACA	protein kinase cAMP-activated catalytic subunit alpha	1.97488	3.1287e-12	3.01258	1.50252e-47	1.87937	0.00121305
ENSG00000138669.9	PRKG2	protein kinase cGMP-dependent 2	5.1827	5.72273e-13	6.86347	1.10873e-21	5.64626	0.00023826
ENSG00000113494.17	PRLR	prolactin receptor	-2.63136	2.37858e-14	-2.66725	2.09833e-09	-3.00914	7.89177e-08
ENSG00000115718.18	PROC	protein C, inactivator of coagulation factors Va and VIIIa	-2.28358	1.27425e-07	-8.76028	4.97496e-59	-3.68134	1.19674e-05
ENSG00000100033.17	PRODH	proline dehydrogenase 1	3.90413	2.07857e-11	3.18684	2.00267e-05	4.32417	1.04682e-07
ENSG00000250799.11	PRODH2	proline dehydrogenase 2	-1.88972	6.75701e-14	-9.4754	3.49923e-34	-3.3312	0.00167371
ENSG00000163421.9	PROK2	prokineticin 2	-3.14316	0.000115275	-5.40317	7.57227e-05	-2.50343	0.00411256
ENSG00000126231.15	PROZ	protein Z, vitamin K dependent plasma glycoprotein	-2.8588	1.68622e-09	-7.50368	5.62762e-19	-2.1812	0.012333
ENSG00000176532.4	PRR15	proline rich 15	5.69793	1.22373e-18	4.53562	6.22436e-10	3.63459	1.40513e-05
ENSG00000176381.6	PRR18	proline rich 18	-4.53032	3.87637e-18	-6.55894	6.99008e-10	-4.75186	1.25611e-11
ENSG00000186654.21	PRR5	proline rich 5	-1.85612	1.62178e-17	-1.51005	6.78574e-09	-1.82833	6.34317e-07
ENSG00000135378.4	PRRG4	proline rich and Gla domain 4	-3.25566	1.06155e-23	-3.5792	6.74976e-82	-3.45569	8.20543e-10
ENSG00000116132.12	PRRX1	paired related homeobox 1	3.93417	1.28557e-08	7.68997	1.01908e-12	3.80776	2.47887e-07
ENSG00000167157.11	PRRX2	paired related homeobox 2	2.91545	0.000437659	5.70037	3.67036e-05	2.88902	0.00603933
ENSG00000151006.7	PRSS53	serine protease 53	-3.37843	2.98681e-26	-1.58808	0.0240159	-1.69352	0.000368832
ENSG00000099256.19	PRTFDC1	phosphoribosyl transferase domain containing 1	2.27887	1.32811e-11	2.61361	2.06733e-06	1.65048	0.00996508
ENSG00000160801.14	PTH1R	parathyroid hormone 1 receptor	-2.67965	8.66285e-07	-3.9274	7.09913e-07	-3.92561	4.97559e-07
ENSG00000159335.18	PTMS	parathymosin	-1.84579	9.43104e-09	-4.93433	1.07784e-35	-2.24477	3.26002e-05
ENSG00000164611.13	PTTG1	PTTG1 regulator of sister chromatid separation, securin	2.1302	6.83358e-07	2.02166	0.00187798	2.25973	0.0158544
ENSG00000100362.13	PVALB	parvalbumin	-4.36607	5.09099e-18	-7.25026	9.61349e-07	-4.18713	0.000350991
ENSG00000183010.17	PYCR1	pyrroline-5-carboxylate reductase 1	2.63307	1.39579e-06	2.95567	3.5523e-09	2.74965	2.03518e-05
ENSG00000124839.13	RAB17	RAB17, member RAS oncogene family	-1.67045	1.16788e-08	-1.62235	5.36345e-10	-1.82028	0.00130657
ENSG00000132698.15	RAB25	RAB25, member RAS oncogene family	-2.9724	9.32172e-06	-6.81465	3.63538e-08	-4.26139	0.00618588
ENSG00000123892.12	RAB38	RAB38, member RAS oncogene family	1.62899	0.000228588	4.10304	4.22717e-13	2.12726	0.0296714
ENSG00000184672.12	RALYL	RALY RNA binding protein like	-3.94649	3.53466e-07	-5.33168	0.00102202	-4.2415	0.0138427
ENSG00000106538.10	RARRES2	retinoic acid receptor responder 2	-2.56945	4.23468e-13	-10.8981	1.17001e-45	-3.07782	0.000258173
ENSG00000165105.10	RASEF	RAS and EF-hand domain containing	2.60297	6.34716e-06	4.73652	3.93047e-08	2.13247	1.07302e-05
ENSG00000198915.12	RASGEF1A	RasGEF domain family member 1A	2.57251	1.09343e-05	4.31625	1.87339e-13	2.00997	0.0218176
ENSG00000139194.8	RBP5	retinol binding protein 5	-1.99252	3.85258e-06	-7.62881	2.17055e-31	-2.13052	0.0388715
ENSG00000159200.18	RCAN1	regulator of calcineurin 1	-1.83321	3.46913e-05	-4.20951	5.76641e-27	-1.52343	0.00583328
ENSG00000121039.10	RDH10	retinol dehydrogenase 10	1.82161	2.38534e-05	2.67791	4.87332e-42	1.8803	0.0228589
ENSG00000139547.8	RDH16	retinol dehydrogenase 16	-5.49935	2.69474e-28	-10.0714	8.35481e-65	-5.36075	2.84198e-05
ENSG00000165731.20	RET	ret proto-oncogene	-2.4583	0.000169128	-5.1585	2.48851e-10	-2.08818	0.0136623
ENSG00000128250.5	RFPL1	ret finger protein like 1	-5.50255	1.17151e-09	-9.68828	3.32801e-09	-4.88691	0.000510348
ENSG00000147509.14	RGS20	regulator of G protein signaling 20	1.6481	0.00195294	5.09647	0.000466772	3.59222	0.0496444
ENSG00000138835.22	RGS3	regulator of G protein signaling 3	-1.7744	1.96569e-20	-3.53182	3.94406e-14	-1.69359	1.02394e-06
ENSG00000121446.20	RGSL1	regulator of G protein signaling like 1	-2.65081	3.2414e-07	-4.62016	0.00509679	-7.74433	2.84241e-05
ENSG00000072422.17	RHOBTB1	Rho related BTB domain containing 1	2.2244	2.35967e-08	2.2602	7.81025e-10	2.48871	0.00474295
ENSG00000008853.17	RHOBTB2	Rho related BTB domain containing 2	1.70924	3.58396e-12	3.89253	1.68634e-39	2.4754	0.0016809
ENSG00000139725.8	RHOF	ras homolog family member F, filopodia associated	1.81553	8.26036e-10	6.56574	2.48159e-57	1.56073	0.0110412
ENSG00000158106.14	RHPN1	rhophilin Rho GTPase binding protein 1	2.2655	5.54149e-19	2.23204	0.000893343	2.01978	0.00424181
ENSG00000275793.1	RIMBP3	RIMS binding protein 3	2.58581	0.00522818	8.1469	1.05468e-10	2.40155	0.0402833
ENSG00000042062.13	RIPOR3	RIPOR family member 3	-3.69698	2.97727e-12	-5.69259	4.42006e-30	-1.96226	0.03062
ENSG00000108830.10	RND2	Rho family GTPase 2	-2.67233	1.90587e-10	-5.0875	8.8827e-13	-2.78607	0.00132952
ENSG00000101695.9	RNF125	ring finger protein 125	-1.88796	4.95248e-10	-2.13541	2.91702e-06	-2.66902	2.50578e-08
ENSG00000141622.14	RNF165	ring finger protein 165	-3.80673	5.86779e-57	-4.64274	1.08261e-10	-3.79732	8.86067e-27
ENSG00000169855.20	ROBO1	roundabout guidance receptor 1	1.6404	4.75657e-09	2.33041	3.44044e-14	2.76974	2.13798e-06
ENSG00000071242.12	RPS6KA2	ribosomal protein S6 kinase A2	3.11189	2.26919e-42	2.23733	0.000661566	3.54747	2.25436e-05
ENSG00000212747.5	RTL8B	retrotransposon Gag like 8B	2.5812	1.20715e-10	2.54802	9.2993e-07	2.28875	5.35851e-06
ENSG00000163825.4	RTP3	receptor transporter protein 3	-3.32371	2.50549e-15	-13.3321	2.6141e-25	-5.6051	4.23857e-05
ENSG00000163221.9	S100A12	S100 calcium binding protein A12	-3.07244	4.03216e-06	-12.3957	6.4459e-18	-3.29963	5.44306e-06
ENSG00000143546.10	S100A8	S100 calcium binding protein A8	-2.35456	3.99549e-06	-13.6807	4.21773e-32	-2.91598	0.000241199
ENSG00000163993.7	S100P	S100 calcium binding protein P	8.35915	1.36216e-22	4.10447	0.000347377	4.57029	6.34321e-05
ENSG00000148965.10	SAA4	serum amyloid A4, constitutive	-1.87617	0.000328876	-13.3228	1.64066e-79	-4.31214	0.000763579
ENSG00000203727.4	SAMD5	sterile alpha motif domain containing 5	-2.35958	1.46011e-14	-4.90162	2.81362e-19	-2.9571	0.000108027
ENSG00000186193.9	SAPCD2	suppressor APC domain containing 2	1.59073	0.000819593	4.5723	6.81975e-15	2.73193	0.00108992
ENSG00000123453.18	SARDH	sarcosine dehydrogenase	-3.12354	9.21241e-30	-6.50655	2.6382e-29	-3.11342	5.05523e-08
ENSG00000171951.5	SCG2	secretogranin II	5.98037	3.09375e-23	2.41796	0.0074811	4.4767	0.000368611
ENSG00000169432.18	SCN9A	sodium voltage-gated channel alpha subunit 9	-3.27	2.64921e-20	-2.99655	2.6175e-05	-2.2675	0.000139069
ENSG00000159307.19	SCUBE1	signal peptide, CUB domain and EGF like domain containing 1	2.19313	0.000443077	1.614	0.018	3.22975	0.00275031
ENSG00000260428.3	SCX	scleraxis bHLH transcription factor	2.25254	1.05255e-06	3.98073	1.07904e-11	3.26017	0.00160505
ENSG00000125775.15	SDCBP2	syndecan binding protein 2	3.73196	9.2908e-20	4.56979	5.19396e-26	2.77657	0.000134629
ENSG00000100003.18	SEC14L2	SEC14 like lipid binding 2	-3.95739	6.91025e-39	-5.36064	1.28426e-43	-3.91743	4.00724e-05
ENSG00000250722.6	SELENOP	selenoprotein P	-2.38649	2.38846e-08	-5.47109	2.44116e-22	-2.28047	1.26318e-06
ENSG00000186910.4	SERPINA11	serpin family A member 11	-4.64721	5.54085e-22	-12.4404	1.90557e-34	-5.21572	0.000193041
ENSG00000196136.18	SERPINA3	serpin family A member 3	-1.92046	0.00262195	-13.4126	2.85545e-86	-3.15689	0.000901244
ENSG00000100665.12	SERPINA4	serpin family A member 4	-2.91337	1.90855e-09	-8.97475	2.29331e-24	-3.87239	4.52538e-08
ENSG00000188488.14	SERPINA5	serpin family A member 5	-4.00806	3.85657e-16	-4.05492	9.34591e-18	-2.39327	0.016864
ENSG00000123561.15	SERPINA7	serpin family A member 7	-2.96646	5.85935e-07	-14.4419	8.88661e-34	-4.01733	0.00184558
ENSG00000117601.15	SERPINC1	serpin family C member 1	-3.32043	7.48191e-13	-12.8861	1.49679e-31	-4.39549	5.02195e-05
ENSG00000099937.11	SERPIND1	serpin family D member 1	-4.485	5.14043e-15	-10.1252	9.57047e-16	-5.0231	1.73932e-08
ENSG00000167711.14	SERPINF2	serpin family F member 2	-3.66568	7.06988e-21	-10.4009	1.68404e-58	-4.7703	8.05327e-06
ENSG00000260802.1	SERTM2	serine rich and transmembrane domain containing 2	-4.57359	1.38804e-05	-11.5793	6.61415e-15	-5.0481	0.000321099
ENSG00000174938.14	SEZ6L2	seizure related 6 homolog like 2	5.99486	8.16934e-38	5.01724	4.11491e-11	3.62399	2.17783e-10
ENSG00000120057.5	SFRP5	secreted frizzled related protein 5	-5.82105	6.2863e-19	-9.54073	3.91871e-18	-9.01924	1.32472e-11
ENSG00000152292.17	SH2D6	SH2 domain containing 6	-2.43907	0.000155473	-2.64132	0.0335502	-3.31209	0.0138173
ENSG00000129214.15	SHBG	sex hormone binding globulin	-3.88571	9.78616e-36	-6.40249	5.36081e-31	-4.1543	1.79853e-06
ENSG00000105251.11	SHD	Src homology 2 domain containing transforming protein D	-3.41188	8.72671e-08	-9.70333	1.02932e-12	-5.80899	7.44942e-06
ENSG00000138606.19	SHF	Src homology 2 domain containing F	-3.0776	2.38469e-29	-2.87025	1.67295e-07	-3.10918	2.41929e-07
ENSG00000168779.20	SHOX2	short stature homeobox 2	2.23847	0.000961147	3.99838	2.07132e-05	2.75655	0.0377185
ENSG00000146950.13	SHROOM2	shroom family member 2	-2.57414	1.49915e-20	-1.68991	4.59921e-09	-1.66456	0.00836413
ENSG00000161640.15	SIGLEC11	sialic acid binding Ig like lectin 11	-2.8483	6.09951e-15	-4.61564	5.8016e-19	-2.78731	0.00658852
ENSG00000170577.8	SIX2	SIX homeobox 2	4.16078	0.000500583	3.23167	3.33051e-05	3.9381	0.00213367
ENSG00000100652.5	SLC10A1	solute carrier family 10 member 1	-5.46487	1.97324e-37	-9.90567	2.06316e-41	-5.66398	6.94869e-05
ENSG00000141485.17	SLC13A5	solute carrier family 13 member 5	-2.31992	4.41005e-06	-4.6368	9.08377e-36	-2.7513	0.00194379
ENSG00000163053.11	SLC16A14	solute carrier family 16 member 14	7.22507	1.57355e-70	3.9671	3.87102e-38	5.0535	7.12737e-09
ENSG00000147100.11	SLC16A2	solute carrier family 16 member 2	-2.23633	1.65134e-12	-3.99524	9.13562e-13	-1.74196	0.0231525
ENSG00000141526.18	SLC16A3	solute carrier family 16 member 3	3.02442	2.37009e-08	3.19965	2.02173e-05	1.54594	0.0403592
ENSG00000112337.11	SLC17A2	solute carrier family 17 member 2	-2.72264	3.87619e-11	-9.02686	1.83914e-24	-1.74154	0.00238341
ENSG00000179520.11	SLC17A8	solute carrier family 17 member 8	-2.12231	0.000831953	-6.05257	0.000478196	-3.30033	0.00110532
ENSG00000135917.16	SLC19A3	solute carrier family 19 member 3	-3.14796	1.13251e-19	-4.19975	1.55966e-15	-2.71563	0.000570231
ENSG00000184999.12	SLC22A10	solute carrier family 22 member 10	-4.95323	1.09848e-16	-9.2251	1.58994e-38	-6.0118	1.33043e-12
ENSG00000092096.18	SLC22A17	solute carrier family 22 member 17	4.06474	1.14416e-09	3.39134	7.3561e-08	3.24974	0.0153103
ENSG00000137204.15	SLC22A7	solute carrier family 22 member 7	-3.5014	1.1005e-19	-11.2791	2.48028e-07	-4.25723	0.0013525
ENSG00000149742.10	SLC22A9	solute carrier family 22 member 9	-2.94386	1.43088e-17	-7.42672	4.78251e-52	-5.12279	4.97986e-10
ENSG00000213901.11	SLC23A3	solute carrier family 23 member 3	-1.78064	3.06088e-07	-2.78894	0.00013949	-1.73185	0.000450781
ENSG00000115840.14	SLC25A12	solute carrier family 25 member 12	2.13599	2.44803e-15	1.76898	8.43295e-06	1.68468	0.00102879
ENSG00000140107.12	SLC25A47	solute carrier family 25 member 47	-6.58884	5.02793e-25	-12.1702	1.09213e-71	-5.64823	0.0123119
ENSG00000155850.8	SLC26A2	solute carrier family 26 member 2	1.68264	5.34146e-08	2.57672	2.69323e-06	2.90449	0.000918366
ENSG00000170615.15	SLC26A5	solute carrier family 26 member 5	-2.61409	1.78781e-05	-6.33551	0.000671181	-3.27557	0.00371725
ENSG00000147606.9	SLC26A7	solute carrier family 26 member 7	2.12105	4.01246e-08	3.62086	4.54713e-07	2.38429	0.00303106
ENSG00000174502.19	SLC26A9	solute carrier family 26 member 9	7.05008	3.18692e-10	7.65905	6.76533e-23	3.25135	0.0322306
ENSG00000083807.10	SLC27A5	solute carrier family 27 member 5	-2.60305	1.95297e-09	-4.34168	2.40734e-11	-4.19678	3.20822e-07
ENSG00000156222.12	SLC28A1	solute carrier family 28 member 1	-3.73021	5.48093e-21	-8.97484	3.14586e-59	-4.184	2.32391e-05
ENSG00000163581.14	SLC2A2	solute carrier family 2 member 2	-4.02194	6.84838e-34	-7.52162	4.01595e-49	-4.72785	5.36618e-05
ENSG00000131183.11	SLC34A1	solute carrier family 34 member 1	-4.00364	1.11785e-14	-7.38587	8.13766e-07	-3.51134	0.00772604
ENSG00000168917.9	SLC35G2	solute carrier family 35 member G2	2.69293	1.21361e-28	2.44014	3.81836e-12	1.65233	0.0107977
ENSG00000137700.18	SLC37A4	solute carrier family 37 member 4	-1.92913	4.17763e-14	-4.16026	2.34583e-49	-2.2722	1.23648e-05
ENSG00000111371.16	SLC38A1	solute carrier family 38 member 1	1.86458	1.18259e-12	1.86804	1.84497e-08	1.55814	0.000657475
ENSG00000188338.15	SLC38A3	solute carrier family 38 member 3	-3.06893	8.83971e-10	-8.43706	5.53171e-26	-3.65517	0.00308617
ENSG00000139540.12	SLC39A5	solute carrier family 39 member 5	-5.43821	6.6096e-22	-8.85445	2.81772e-16	-5.21659	0.000196783
ENSG00000138079.14	SLC3A1	solute carrier family 3 member 1	-4.78573	1.08562e-17	-2.63158	8.80321e-08	-3.32104	6.70499e-05
ENSG00000163959.10	SLC51A	solute carrier family 51 subunit alpha	-4.06451	9.15637e-53	-6.82549	5.37391e-89	-4.6426	0.000463051
ENSG00000100170.10	SLC5A1	solute carrier family 5 member 1	-4.97946	2.41222e-35	-8.54835	5.81993e-16	-5.42983	5.98345e-05
ENSG00000117834.13	SLC5A9	solute carrier family 5 member 9	-2.44326	6.26392e-08	-7.04785	4.74125e-28	-3.9305	2.19189e-05
ENSG00000157103.12	SLC6A1	solute carrier family 6 member 1	-2.35319	2.07538e-09	-4.9728	5.30379e-22	-1.56873	0.0393111
ENSG00000174358.16	SLC6A19	solute carrier family 6 member 19	-5.73922	6.47274e-13	-8.51498	1.11391e-08	-7.93529	9.11382e-07
ENSG00000142319.18	SLC6A3	solute carrier family 6 member 3	8.52499	5.2048e-17	11.2639	3.11227e-23	4.62647	0.00032857
ENSG00000131389.17	SLC6A6	solute carrier family 6 member 6	1.98767	4.77977e-06	5.8037	2.92478e-20	1.97468	0.000197636
ENSG00000130821.17	SLC6A8	solute carrier family 6 member 8	4.27047	1.89361e-16	5.84577	1.51139e-10	2.0693	0.000177381
ENSG00000139514.13	SLC7A1	solute carrier family 7 member 1	2.81475	4.23746e-08	4.29509	3.35749e-20	2.24533	0.0146888
ENSG00000151012.13	SLC7A11	solute carrier family 7 member 11	4.62076	5.17387e-31	4.22236	3.57726e-23	1.57798	0.011446
ENSG00000103257.9	SLC7A5	solute carrier family 7 member 5	2.40607	3.3975e-10	5.79361	1.9947e-76	2.31247	0.00256303
ENSG00000103064.15	SLC7A6	solute carrier family 7 member 6	1.70095	2.26613e-07	2.19508	8.31195e-05	1.92598	1.26608e-06
ENSG00000111700.13	SLCO1B3	solute carrier organic anion transporter family member 1B3	-3.30461	9.98264e-08	-2.50357	0.000263717	-4.06376	0.00201277
ENSG00000139155.9	SLCO1C1	solute carrier organic anion transporter family member 1C1	5.88335	3.51525e-31	4.22828	1.12014e-12	2.9021	6.3759e-05
ENSG00000173930.9	SLCO4C1	solute carrier organic anion transporter family member 4C1	-5.14603	2.35276e-19	-9.20712	1.94954e-27	-3.88224	0.00049829
ENSG00000145147.20	SLIT2	slit guidance ligand 2	2.20533	7.36744e-10	3.14048	0.00108233	2.99257	1.06175e-07
ENSG00000121871.4	SLITRK3	SLIT and NTRK like family member 3	-7.39571	3.38133e-15	-6.98805	2.75343e-12	-5.76628	0.000623042
ENSG00000179542.16	SLITRK4	SLIT and NTRK like family member 4	2.55059	8.2617e-08	2.36313	9.67451e-05	3.21509	0.00622154
ENSG00000235169.11	SMIM1	small integral membrane protein 1 (Vel blood group)	-1.91024	2.84404e-06	-1.54267	0.00164935	-1.97674	0.00279547
ENSG00000248771.5	SMIM31	small integral membrane protein 31	2.9339	7.80337e-09	3.35057	1.54579e-05	2.46435	0.047836
ENSG00000240204.3	SMKR1	small lysine rich protein 1	3.40422	5.21987e-07	4.46433	9.83652e-12	2.68694	0.006183
ENSG00000101298.15	SNPH	syntaphilin	2.08429	6.84159e-11	2.6476	7.14948e-06	2.88221	3.03176e-07
ENSG00000167780.12	SOAT2	sterol O-acyltransferase 2	-4.50665	2.21368e-17	-6.1828	2.59154e-05	-3.97436	1.0372e-07
ENSG00000120833.14	SOCS2	suppressor of cytokine signaling 2	-3.14015	1.30192e-18	-4.46161	1.38768e-10	-1.62614	0.0248806
ENSG00000140263.15	SORD	sorbitol dehydrogenase	-3.5626	1.45768e-20	-3.25607	1.58109e-16	-2.5557	0.000246083
ENSG00000160284.15	SPATC1L	spermatogenesis and centriole associated 1 like	2.46366	8.52428e-11	1.87212	0.0185061	1.70492	0.000161228
ENSG00000204710.2	SPDYC	speedy/RINGO cell cycle regulator family member C	-2.42554	6.29794e-11	-1.98429	0.0226652	-3.41609	8.96104e-08
ENSG00000128487.18	SPECC1	sperm antigen with calponin homology and coiled-coil domains 1	2.38968	4.83565e-25	4.62852	2.74247e-10	1.98817	2.16289e-05
ENSG00000166211.8	SPIC	Spi-C transcription factor	-3.9588	4.82544e-10	-9.1762	4.29154e-08	-4.65894	0.00337086
ENSG00000133710.16	SPINK5	serine peptidase inhibitor Kazal type 5	3.04095	5.84059e-05	5.48387	2.04338e-25	3.64999	0.0343337
ENSG00000072080.11	SPP2	secreted phosphoprotein 2	-6.21691	1.63108e-36	-8.51154	5.84975e-25	-7.13294	2.56649e-21
ENSG00000175093.5	SPSB4	splA/ryanodine receptor domain and SOCS box containing 4	-2.05918	0.000166681	-8.13549	5.53192e-06	-3.32504	3.54929e-05
ENSG00000277363.5	SRCIN1	SRC kinase signaling inhibitor 1	-1.90234	1.47397e-08	-3.06958	5.01916e-05	-1.97386	0.00522422
ENSG00000277893.2	SRD5A2	steroid 5 alpha-reductase 2	-3.72879	2.33331e-20	-5.69757	1.3167e-17	-3.64122	4.94304e-05
ENSG00000102359.9	SRPX2	sushi repeat containing protein X-linked 2	2.95872	1.56342e-21	1.68585	0.00715016	2.52605	0.000537342
ENSG00000064225.12	ST3GAL6	ST3 beta-galactoside alpha-2,3-sialyltransferase 6	-1.62412	3.59862e-05	-9.68321	4.21414e-97	-2.1864	6.1674e-05
ENSG00000073849.16	ST6GAL1	ST6 beta-galactoside alpha-2,6-sialyltransferase 1	-2.27357	2.14685e-09	-5.72546	2.09205e-71	-2.5937	3.73003e-06
ENSG00000136011.15	STAB2	stabilin 2	-4.05896	4.34961e-12	-10.735	5.58541e-21	-4.63849	3.76872e-05
ENSG00000115107.20	STEAP3	STEAP3 metalloreductase	-2.47968	1.5954e-19	-2.77733	8.80621e-17	-2.68684	9.94777e-06
ENSG00000128578.10	STRIP2	striatin interacting protein 2	2.4216	4.72166e-09	3.90467	2.00383e-18	1.94092	0.00414695
ENSG00000136854.24	STXBP1	syntaxin binding protein 1	1.61548	7.78948e-10	2.44858	1.67452e-05	1.69639	5.0165e-05
ENSG00000197165.11	SULT1A2	sulfotransferase family 1A member 2	-3.60862	6.07655e-37	-6.17363	3.12381e-15	-4.01454	2.52376e-07
ENSG00000109193.12	SULT1E1	sulfotransferase family 1E member 1	-4.16775	3.76353e-11	-6.51295	1.88892e-09	-4.49598	5.81245e-05
ENSG00000105398.4	SULT2A1	sulfotransferase family 2A member 1	-4.71714	1.26043e-20	-11.6002	4.30925e-114	-5.1668	0.000186518
ENSG00000153157.13	SYCP2L	synaptonemal complex protein 2 like	2.77366	4.9431e-05	3.15982	0.000112117	3.1888	0.0152814
ENSG00000097096.9	SYDE2	synapse defective Rho GTPase homolog 2	-2.81918	1.66379e-16	-4.52996	1.61629e-26	-2.1484	0.000104769
ENSG00000067715.14	SYT1	synaptotagmin 1	-1.79571	0.000152664	-4.12674	3.46798e-13	-2.41329	0.0245092
ENSG00000019505.8	SYT13	synaptotagmin 13	3.2146	9.65549e-07	5.44732	5.49558e-14	2.53619	0.00253854
ENSG00000184292.7	TACSTD2	tumor associated calcium signal transducer 2	-1.63359	0.00425833	-6.67361	0.029317	-3.43902	4.36253e-06
ENSG00000141384.13	TAF4B	TATA-box binding protein associated factor 4b	1.68725	1.14068e-06	2.05801	0.00161308	1.50035	0.000807154
ENSG00000219438.9	TAFA5	TAFA chemokine like family member 5	5.54605	6.85602e-21	4.0277	2.90748e-08	3.48087	1.42347e-09
ENSG00000170921.15	TANC2	tetratricopeptide repeat, ankyrin repeat and coiled-coil containing 2	3.19851	1.19688e-26	4.8291	2.68015e-31	2.46352	1.77583e-05
ENSG00000165929.13	TC2N	tandem C2 domains, nuclear	3.35997	1.57004e-14	5.13189	5.32975e-11	3.1363	1.02715e-11
ENSG00000242220.9	TCP10L	t-complex 10 like	-2.61814	3.21595e-16	-2.24399	5.33937e-05	-4.84047	8.14766e-12
ENSG00000162062.15	TEDC2	tubulin epsilon and delta complex 2	1.88682	7.63925e-09	1.52516	0.000154333	2.21089	9.60023e-05
ENSG00000088992.18	TESC	tescalcin	6.17264	2.1582e-47	5.64222	6.38119e-14	4.36454	5.85579e-07
ENSG00000091513.16	TF	transferrin	-3.14311	6.85121e-11	-11.4623	6.30177e-29	-3.34363	5.48154e-05
ENSG00000160182.3	TFF1	trefoil factor 1	4.2655	3.98003e-06	8.85555	2.69435e-30	4.76161	0.00130368
ENSG00000106799.13	TGFBR1	transforming growth factor beta receptor 1	3.55752	4.13063e-13	3.47999	9.15994e-37	1.92121	0.0020471
ENSG00000113296.14	THBS4	thrombospondin 4	2.98157	2.30435e-08	4.11758	3.52142e-06	5.84611	2.19335e-05
ENSG00000151365.2	THRSP	thyroid hormone responsive	-5.93936	2.72657e-18	-13.1048	1.56527e-19	-8.49525	2.92577e-14
ENSG00000145850.9	TIMD4	T cell immunoglobulin and mucin domain containing 4	-3.19741	6.3656e-06	-3.86572	3.80477e-06	-5.38586	8.758e-05
ENSG00000119139.21	TJP2	tight junction protein 2	-2.6464	3.5695e-18	-1.52114	5.1027e-05	-2.43302	9.78571e-10
ENSG00000167900.12	TK1	thymidine kinase 1	2.37015	5.15031e-11	2.02568	0.000324606	1.92453	0.000535713
ENSG00000152078.10	TLCD4	TLC domain containing 4	-2.08325	1.72986e-09	-3.38794	1.92842e-29	-2.91794	0.00603114
ENSG00000103534.17	TMC5	transmembrane channel like 5	4.11342	1.50317e-10	2.19367	0.00154052	3.09253	0.000101596
ENSG00000179178.11	TMEM125	transmembrane protein 125	-2.51281	2.42934e-05	-5.58086	1.62267e-06	-2.55981	0.0388766
ENSG00000152128.13	TMEM163	transmembrane protein 163	7.97835	6.08725e-134	2.44058	3.18915e-05	4.98113	3.18514e-24
ENSG00000157600.12	TMEM164	transmembrane protein 164	1.58812	9.10027e-06	3.62052	1.03801e-10	1.59923	0.0122118
ENSG00000149582.16	TMEM25	transmembrane protein 25	-3.22339	7.94033e-13	-5.81241	1.39306e-34	-1.94329	0.00522981
ENSG00000196932.12	TMEM26	transmembrane protein 26	-1.746	1.24909e-07	-9.87202	6.37146e-13	-1.89463	0.000237168
ENSG00000178821.13	TMEM52	transmembrane protein 52	-1.81009	6.17242e-05	-1.96082	0.00459788	-1.79683	0.0201517
ENSG00000162460.7	TMEM82	transmembrane protein 82	-4.0336	3.70927e-17	-9.26677	2.0236e-18	-4.28281	0.00128216
ENSG00000180089.6	TMEM86B	transmembrane protein 86B	-1.76649	6.20401e-07	-3.86869	4.44359e-09	-3.4506	1.16711e-13
ENSG00000121933.19	TMIGD3	transmembrane and immunoglobulin domain containing 3	-2.05954	1.16974e-06	-10.9297	1.16902e-21	-2.19159	0.010699
ENSG00000184012.14	TMPRSS2	transmembrane serine protease 2	-2.44017	1.55138e-08	-6.25491	9.42159e-32	-3.47223	0.000312998
ENSG00000187045.19	TMPRSS6	transmembrane serine protease 6	-4.72227	1.59791e-20	-8.00596	3.53469e-15	-3.64513	0.00143189
ENSG00000164761.9	TNFRSF11B	TNF receptor superfamily member 11b	-1.89963	8.79756e-07	-1.85457	0.00833441	-2.17975	0.0308048
ENSG00000146072.6	TNFRSF21	TNF receptor superfamily member 21	2.75661	8.69618e-11	4.14796	3.07014e-10	1.60959	0.0152256
ENSG00000117586.11	TNFSF4	TNF superfamily member 4	1.9298	6.19116e-08	1.98321	7.72307e-10	2.4408	0.000110879
ENSG00000078687.17	TNRC6C	trinucleotide repeat containing adaptor 6C	2.48475	5.82616e-19	5.01752	1.59787e-18	1.80727	2.59519e-05
ENSG00000198846.6	TOX	thymocyte selection associated high mobility group box	3.76335	7.9991e-17	3.64718	1.34645e-15	3.26782	1.72313e-08
ENSG00000146242.9	TPBG	trophoblast glycoprotein	1.91351	6.86704e-10	2.85553	5.11704e-05	1.95467	0.000898853
ENSG00000167460.17	TPM4	tropomyosin 4	1.95819	3.07151e-19	2.97314	5.1996e-08	2.0407	2.16956e-06
ENSG00000179636.15	TPPP2	tubulin polymerization promoting protein family member 2	-5.19907	2.68182e-31	-8.5469	1.00105e-12	-6.54502	1.55443e-05
ENSG00000188001.10	TPRG1	tumor protein p63 regulated 1	-2.94166	9.64897e-11	-5.74912	4.08516e-33	-3.25203	5.5185e-06
ENSG00000118094.12	TREH	trehalase	-2.7695	0.000106375	-6.18546	5.68734e-11	-5.35783	1.12576e-15
ENSG00000204616.11	TRIM31	tripartite motif containing 31	6.56436	1.90769e-32	3.14083	5.75495e-12	3.31306	0.00123818
ENSG00000100505.13	TRIM9	tripartite motif containing 9	1.9313	0.0036303	4.07195	2.7332e-07	1.55894	0.00619708
ENSG00000072315.4	TRPC5	transient receptor potential cation channel subfamily C member 5	-1.84276	4.97567e-07	-4.16089	1.25728e-10	-2.09699	0.0273188
ENSG00000144481.17	TRPM8	transient receptor potential cation channel subfamily M member 8	-4.74174	4.27295e-29	-8.69971	2.25736e-27	-5.50635	2.47462e-10
ENSG00000111199.12	TRPV4	transient receptor potential cation channel subfamily V member 4	-3.27238	8.96254e-23	-1.89728	1.48916e-08	-2.53837	1.3812e-05
ENSG00000165125.22	TRPV6	transient receptor potential cation channel subfamily V member 6	-3.94562	2.75135e-12	-2.5483	0.0181467	-6.08957	4.60487e-08
ENSG00000145777.15	TSLP	thymic stromal lymphopoietin	-4.07551	7.13298e-16	-1.6039	0.00190005	-5.77892	2.77077e-08
ENSG00000106537.8	TSPAN13	tetraspanin 13	2.8173	3.31841e-08	2.40957	2.1869e-14	1.92624	0.0102599
ENSG00000127324.9	TSPAN8	tetraspanin 8	3.86545	9.99972e-13	5.18229	5.28514e-20	3.27375	0.0080071
ENSG00000172425.12	TTC36	tetratricopeptide repeat domain 36	-4.97254	1.38234e-12	-13.8983	4.65644e-10	-6.36595	0.00335556
ENSG00000137561.5	TTPA	alpha tocopherol transfer protein	-2.19925	1.64062e-06	-7.50998	6.85882e-65	-2.5096	0.00123622
ENSG00000118271.12	TTR	transthyretin	-5.88314	1.81733e-29	-10.61	2.22699e-25	-5.69881	0.000104847
ENSG00000258947.8	TUBB3	tubulin beta 3 class III	2.00546	1.97293e-05	5.98292	4.37977e-39	2.27977	0.00353634
ENSG00000074935.14	TUBE1	tubulin epsilon 1	-1.64856	6.03133e-09	-2.54596	1.70968e-13	-1.98774	9.59382e-10
ENSG00000122691.13	TWIST1	twist family bHLH transcription factor 1	2.01656	0.00391911	5.60681	5.04667e-08	3.55674	0.00578617
ENSG00000175063.17	UBE2C	ubiquitin conjugating enzyme E2 C	2.26897	1.46241e-07	1.99476	0.00243166	1.89356	0.0314769
ENSG00000169764.16	UGP2	UDP-glucose pyrophosphorylase 2	-2.09714	4.99848e-12	-2.52134	2.04512e-05	-2.50532	1.16677e-15
ENSG00000173610.12	UGT2A1	UDP glucuronosyltransferase family 2 member A1 complex locus	-3.56491	3.6731e-07	-3.81156	0.00072617	-4.01112	0.0142499
ENSG00000271271.6	UGT2A2	UDP glucuronosyltransferase family 2 member A2	-5.87722	0.00159525	-8.87961	0.0145485	-6.00136	1.36722e-05
ENSG00000109181.12	UGT2B10	UDP glucuronosyltransferase family 2 member B10	-3.69682	4.03964e-12	-5.76146	9.65473e-27	-5.80467	5.94964e-11
ENSG00000213759.10	UGT2B11	UDP glucuronosyltransferase family 2 member B11	4.71538	6.70017e-12	4.27592	1.79033e-15	4.86836	6.10768e-05
ENSG00000196620.10	UGT2B15	UDP glucuronosyltransferase family 2 member B15	-2.10613	7.17536e-07	-1.50404	0.000665859	-3.07872	0.00760858
ENSG00000171234.14	UGT2B7	UDP glucuronosyltransferase family 2 member B7	-4.4495	6.21548e-18	-5.36233	3.70696e-32	-6.06102	1.05329e-13
ENSG00000130477.15	UNC13A	unc-13 homolog A	3.32241	1.51248e-07	6.10669	4.23641e-49	3.03831	2.4147e-05
ENSG00000198722.14	UNC13B	unc-13 homolog B	1.70355	1.62051e-10	2.41726	1.68917e-33	2.79161	6.00684e-05
ENSG00000107731.12	UNC5B	unc-5 netrin receptor B	2.28797	1.50072e-11	2.46533	2.49009e-07	2.00431	0.000120582
ENSG00000156687.11	UNC5D	unc-5 netrin receptor D	10.1254	8.21889e-62	13.3421	5.5963e-28	5.26559	2.52663e-07
ENSG00000100024.15	UPB1	beta-ureidopropionase 1	-4.28214	1.58182e-17	-8.64973	3.03227e-48	-4.91196	0.000212029
ENSG00000159650.9	UROC1	urocanate hydratase 1	-6.49338	1.17521e-21	-9.3249	4.43841e-15	-4.84837	0.00389257
ENSG00000006611.17	USH1C	USH1 protein network component harmonin	6.21253	6.06391e-31	6.15698	3.13114e-13	3.70899	1.37117e-06
ENSG00000042781.14	USH2A	usherin	-5.43564	1.24309e-23	-5.36755	9.03239e-11	-3.73494	8.78552e-05
ENSG00000166348.19	USP54	ubiquitin specific peptidase 54	1.69993	7.2375e-10	1.76168	3.91355e-09	2.8792	9.68475e-05
ENSG00000038427.16	VCAN	versican	5.52585	1.86492e-48	5.10349	1.24803e-09	2.96625	8.39978e-05
ENSG00000114812.13	VIPR1	vasoactive intestinal peptide receptor 1	-3.70722	1.61611e-15	-6.23141	2.02036e-24	-3.26805	0.0011595
ENSG00000189068.11	VSTM1	V-set and transmembrane domain containing 1	-2.23519	0.0225684	-6.34205	0.0132827	-2.60449	0.0129971
ENSG00000167992.13	VWCE	von Willebrand factor C and EGF domains	-3.04771	8.83582e-13	-1.82192	0.000174634	-3.14822	4.06153e-09
ENSG00000196632.10	WNK3	WNK lysine deficient protein kinase 3	-1.85992	5.57104e-06	-6.54224	5.41331e-25	-3.77008	5.81389e-05
ENSG00000105989.10	WNT2	Wnt family member 2	1.66894	0.0136298	2.09457	0.0388085	3.79605	0.000923792
ENSG00000171402.15	XAGE3	X antigen family member 3	-2.01126	0.000489158	-2.14399	0.0122495	-2.5596	0.00451039
ENSG00000158125.10	XDH	xanthine dehydrogenase	-3.23569	8.85506e-26	-2.99465	2.52532e-13	-3.11863	0.000127722
ENSG00000177311.11	ZBTB38	zinc finger and BTB domain containing 38	1.76158	4.48564e-15	3.56935	2.45205e-17	1.98912	0.000402274
ENSG00000163958.14	ZDHHC19	zinc finger DHHC-type palmitoyltransferase 19	-4.43324	2.18114e-46	-5.7995	0.000319693	-5.43003	3.06042e-07
ENSG00000174992.8	ZG16	zymogen granule protein 16	-5.92179	1.02407e-38	-4.98517	5.85717e-10	-7.56328	5.84753e-55
ENSG00000141497.14	ZMYND15	zinc finger MYND-type containing 15	2.84984	1.96247e-14	2.61365	1.41484e-15	2.23116	0.00215971
ENSG00000183779.7	ZNF703	zinc finger protein 703	4.40603	6.17283e-32	3.67477	8.41089e-10	2.3303	2.11448e-05
ENSG00000203995.10	ZYG11A	zyg-11 family member A, cell cycle regulator	-2.10115	1.10176e-05	-3.32121	3.09389e-06	-2.75575	0.00102923
