# Supplementary material for: Identification of Long Non-Coding RNA Profiles and Potential Therapeutic Agents for Fibrolamellar Carcinoma Based on RNA-Sequencing Data
Source: Genes (Basel). 2023 Aug 28;14(9):1709. doi: 10.3390/genes14091709 (PMC10530820; doi:10.3390/genes14091709)
Supplement: Supplementary file 1 [file genes-14-01709-s001.zip › Table S3.xlsx]

## Sheet: Sheet1
List of the trans-regulatory genes of DE lncRNAs
				GSE63018		GSE73114		GSE181922
Gene_id	Symbol	Gene_id	Symbol	Corr	P-value	Corr	P-value	Corr	P-value
ENSG00000232667.10	AC004862.1	ENSG00000100003.18	SEC14L2	0.952857	3.59538e-09	0.96683	0.000378047	0.96683	0.000378047
ENSG00000286059.1	AC005538.3	ENSG00000105398.4	SULT2A1	0.973413	5.20199e-11	0.958208	0.000670486	0.958208	0.000670486
ENSG00000287316.1	AC007391.3	ENSG00000277893.2	SRD5A2	0.957368	1.71344e-09	0.9749	0.000189145	0.9749	0.000189145
ENSG00000287928.1	AC007535.1	ENSG00000115423.19	DNAH6	0.963053	5.9546e-10	0.955667	0.000776018	0.955667	0.000776018
ENSG00000248709.3	AC008549.1	ENSG00000079557.5	AFM	0.95806	1.51851e-09	0.981216	9.19471e-05	0.981216	9.19471e-05
ENSG00000248709.3	AC008549.1	ENSG00000145192.13	AHSG	0.955433	2.37673e-09	0.980887	9.60128e-05	0.980887	9.60128e-05
ENSG00000248709.3	AC008549.1	ENSG00000204444.11	APOM	0.957048	1.81058e-09	0.972517	0.000236967	0.972517	0.000236967
ENSG00000248709.3	AC008549.1	ENSG00000103569.10	AQP9	0.952225	3.96548e-09	0.997304	7.2369e-07	0.997304	7.2369e-07
ENSG00000248709.3	AC008549.1	ENSG00000134716.11	CYP2J2	0.951037	4.75108e-09	0.996064	1.86287e-06	0.996064	1.86287e-06
ENSG00000248709.3	AC008549.1	ENSG00000091831.24	ESR1	0.953979	3.01101e-09	0.954364	0.000833715	0.954364	0.000833715
ENSG00000248709.3	AC008549.1	ENSG00000166840.13	GLYATL1	0.95912	1.25714e-09	0.988362	2.78887e-05	0.988362	2.78887e-05
ENSG00000248709.3	AC008549.1	ENSG00000112293.15	GPLD1	0.969341	1.49669e-10	0.95217	0.00093646	0.95217	0.00093646
ENSG00000248709.3	AC008549.1	ENSG00000196083.10	IL1RAP	0.959768	1.11724e-09	0.974567	0.000195437	0.974567	0.000195437
ENSG00000248709.3	AC008549.1	ENSG00000055957.11	ITIH1	0.950354	5.26075e-09	0.953621	0.000867717	0.953621	0.000867717
ENSG00000248709.3	AC008549.1	ENSG00000152078.10	TLCD4	0.950505	5.14452e-09	0.980644	9.90735e-05	0.980644	9.90735e-05
ENSG00000248709.3	AC008549.1	ENSG00000118271.12	TTR	0.951932	4.14837e-09	0.955577	0.000779958	0.955577	0.000779958
ENSG00000272234.1	AC008945.1	ENSG00000250722.6	SELENOP	0.950457	5.1813e-09	0.955949	0.000763885	0.955949	0.000763885
ENSG00000246316.8	AC010230.1	ENSG00000080709.16	KCNN2	0.986109	4.14557e-13	0.966305	0.000393094	0.966305	0.000393094
ENSG00000246316.8	AC010230.1	ENSG00000042781.14	USH2A	0.953962	3.0191e-09	0.973115	0.00022436	0.973115	0.00022436
ENSG00000251257.2	AC010457.1	ENSG00000131016.17	AKAP12	0.951211	4.6285e-09	0.992208	1.02505e-05	0.992208	1.02505e-05
ENSG00000251257.2	AC010457.1	ENSG00000095585.17	BLNK	-0.955386	2.39522e-09	-0.983856	6.30535e-05	-0.983856	6.30535e-05
ENSG00000251257.2	AC010457.1	ENSG00000157613.11	CREB3L1	0.965259	3.7771e-10	0.995113	3.1986e-06	0.995113	3.1986e-06
ENSG00000251257.2	AC010457.1	ENSG00000150551.11	LYPD1	0.957566	1.65557e-09	0.997201	7.95138e-07	0.997201	7.95138e-07
ENSG00000251257.2	AC010457.1	ENSG00000173702.7	MUC13	0.983417	1.55298e-12	0.995159	3.12391e-06	0.995159	3.12391e-06
ENSG00000251257.2	AC010457.1	ENSG00000183091.20	NEB	0.95514	2.49409e-09	0.991645	1.2202e-05	0.991645	1.2202e-05
ENSG00000251257.2	AC010457.1	ENSG00000189233.12	NUGGC	-0.957919	1.55644e-09	-0.991259	1.36563e-05	-0.991259	1.36563e-05
ENSG00000251257.2	AC010457.1	ENSG00000112541.18	PDE10A	0.958074	1.51477e-09	0.986414	4.10252e-05	0.986414	4.10252e-05
ENSG00000251257.2	AC010457.1	ENSG00000172572.7	PDE3A	0.952261	3.94374e-09	0.990588	1.64217e-05	0.990588	1.64217e-05
ENSG00000251257.2	AC010457.1	ENSG00000113448.19	PDE4D	0.966945	2.61339e-10	0.985598	4.74385e-05	0.985598	4.74385e-05
ENSG00000251257.2	AC010457.1	ENSG00000174938.14	SEZ6L2	0.956944	1.84303e-09	0.981481	8.87457e-05	0.981481	8.87457e-05
ENSG00000251257.2	AC010457.1	ENSG00000163053.11	SLC16A14	0.977535	1.48772e-11	0.996292	1.60448e-06	0.996292	1.60448e-06
ENSG00000251257.2	AC010457.1	ENSG00000163959.10	SLC51A	-0.959074	1.26752e-09	-0.992465	9.42747e-06	-0.992465	9.42747e-06
ENSG00000251257.2	AC010457.1	ENSG00000088992.18	TESC	0.959125	1.25598e-09	0.986496	4.04042e-05	0.986496	4.04042e-05
ENSG00000251257.2	AC010457.1	ENSG00000183779.7	ZNF703	0.963678	5.24928e-10	0.977567	0.000143035	0.977567	0.000143035
ENSG00000265752.3	AC010754.1	ENSG00000184999.12	SLC22A10	-0.95136	4.52539e-09	-0.97657	0.000159372	-0.97657	0.000159372
ENSG00000259772.6	AC012236.1	ENSG00000060971.19	ACAA1	-0.97714	1.69358e-11	-0.968054	0.000344356	-0.968054	0.000344356
ENSG00000259772.6	AC012236.1	ENSG00000144820.8	ADGRG7	-0.950776	4.94068e-09	-0.98788	3.08563e-05	-0.98788	3.08563e-05
ENSG00000259772.6	AC012236.1	ENSG00000079557.5	AFM	-0.962118	7.16222e-10	-0.986973	3.69431e-05	-0.986973	3.69431e-05
ENSG00000259772.6	AC012236.1	ENSG00000103569.10	AQP9	-0.955635	2.29862e-09	-0.963568	0.000477112	-0.963568	0.000477112
ENSG00000259772.6	AC012236.1	ENSG00000145692.15	BHMT	-0.951289	4.57408e-09	-0.981909	8.37281e-05	-0.981909	8.37281e-05
ENSG00000259772.6	AC012236.1	ENSG00000275152.5	CCL16	-0.954048	2.97762e-09	-0.993237	7.19838e-06	-0.993237	7.19838e-06
ENSG00000259772.6	AC012236.1	ENSG00000162365.12	CYP4A22	-0.959511	1.17099e-09	-0.954091	0.00084614	-0.954091	0.00084614
ENSG00000259772.6	AC012236.1	ENSG00000211452.11	DIO1	-0.953554	3.22187e-09	-0.975287	0.000181965	-0.975287	0.000181965
ENSG00000259772.6	AC012236.1	ENSG00000213512.3	GBP7	-0.970448	1.13956e-10	-0.988674	2.60633e-05	-0.988674	2.60633e-05
ENSG00000259772.6	AC012236.1	ENSG00000166840.13	GLYATL1	-0.950727	4.97685e-09	-0.97367	0.000213028	-0.97367	0.000213028
ENSG00000259772.6	AC012236.1	ENSG00000183856.11	IQGAP3	0.964865	4.10538e-10	0.97125	0.000265041	0.97125	0.000265041
ENSG00000259772.6	AC012236.1	ENSG00000139597.18	N4BP2L1	-0.950902	4.84874e-09	-0.998341	2.15105e-07	-0.998341	2.15105e-07
ENSG00000259772.6	AC012236.1	ENSG00000100652.5	SLC10A1	-0.954361	2.83164e-09	-0.989299	2.26192e-05	-0.989299	2.26192e-05
ENSG00000259772.6	AC012236.1	ENSG00000156222.12	SLC28A1	-0.951692	4.30309e-09	-0.992013	1.09046e-05	-0.992013	1.09046e-05
ENSG00000268230.5	AC012313.3	ENSG00000167711.14	SERPINF2	0.968225	1.95066e-10	0.983749	6.40993e-05	0.982537	2.27806e-06
ENSG00000286081.1	AC016682.1	ENSG00000144820.8	ADGRG7	0.962355	6.83797e-10	0.989015	2.41506e-05	0.989015	2.41506e-05
ENSG00000286081.1	AC016682.1	ENSG00000122787.15	AKR1D1	0.956668	1.93208e-09	0.978628	0.000126795	0.978628	0.000126795
ENSG00000286081.1	AC016682.1	ENSG00000139178.11	C1RL	0.961697	7.77236e-10	0.982022	8.24351e-05	0.982022	8.24351e-05
ENSG00000286081.1	AC016682.1	ENSG00000211452.11	DIO1	0.956326	2.04717e-09	0.974871	0.000189681	0.974871	0.000189681
ENSG00000286081.1	AC016682.1	ENSG00000170509.12	HSD17B13	0.964285	4.63361e-10	0.953578	0.000869736	0.953578	0.000869736
ENSG00000272905.1	AC018648.1	ENSG00000131016.17	AKAP12	0.957804	1.58817e-09	0.961318	0.000553573	0.961318	0.000553573
ENSG00000272905.1	AC018648.1	ENSG00000154493.19	C10orf90	0.965737	3.4087e-10	0.984656	5.55502e-05	0.984656	5.55502e-05
ENSG00000272905.1	AC018648.1	ENSG00000074410.14	CA12	0.958849	1.31995e-09	0.963695	0.000473021	0.963695	0.000473021
ENSG00000272905.1	AC018648.1	ENSG00000099954.18	CECR2	-0.953779	3.10853e-09	-0.951998	0.000944788	-0.951998	0.000944788
ENSG00000272905.1	AC018648.1	ENSG00000154319.16	FAM167A	0.954219	2.89702e-09	0.972099	0.000246023	0.972099	0.000246023
ENSG00000272905.1	AC018648.1	ENSG00000173702.7	MUC13	0.952366	3.87997e-09	0.96535	0.000421303	0.96535	0.000421303
ENSG00000272905.1	AC018648.1	ENSG00000175426.11	PCSK1	0.973097	5.67746e-11	0.98686	3.77448e-05	0.98686	3.77448e-05
ENSG00000272905.1	AC018648.1	ENSG00000139144.11	PIK3C2G	-0.960936	8.98772e-10	-0.968608	0.000329724	-0.968608	0.000329724
ENSG00000272905.1	AC018648.1	ENSG00000177311.11	ZBTB38	0.952489	3.80733e-09	0.960679	0.000576512	0.960679	0.000576512
ENSG00000221857.7	AC020907.2	ENSG00000073734.10	ABCB11	0.960857	9.12274e-10	0.962157	0.000524281	0.962157	0.000524281
ENSG00000221857.7	AC020907.2	ENSG00000120907.18	ADRA1A	0.96328	5.68988e-10	0.975128	0.000184899	0.975128	0.000184899
ENSG00000221857.7	AC020907.2	ENSG00000122787.15	AKR1D1	0.960995	8.8882e-10	0.956814	0.000727261	0.956814	0.000727261
ENSG00000221857.7	AC020907.2	ENSG00000154493.19	C10orf90	-0.963469	5.47669e-10	-0.959776	0.000609874	-0.959776	0.000609874
ENSG00000221857.7	AC020907.2	ENSG00000099954.18	CECR2	0.970306	1.18093e-10	0.956852	0.000725692	0.956852	0.000725692
ENSG00000221857.7	AC020907.2	ENSG00000111249.14	CUX2	0.977902	1.31619e-11	0.962893	0.000499335	0.962893	0.000499335
ENSG00000221857.7	AC020907.2	ENSG00000266964.6	FXYD1	0.996418	0	0.990001	1.90982e-05	0.990001	1.90982e-05
ENSG00000221857.7	AC020907.2	ENSG00000215644.10	GCGR	0.959528	1.16736e-09	0.983739	6.41987e-05	0.983739	6.41987e-05
ENSG00000221857.7	AC020907.2	ENSG00000116882.15	HAO2	0.950072	5.48461e-09	0.976696	0.000157253	0.976696	0.000157253
ENSG00000221857.7	AC020907.2	ENSG00000171385.10	KCND3	0.96764	2.23289e-10	0.969208	0.000314299	0.969208	0.000314299
ENSG00000221857.7	AC020907.2	ENSG00000180155.20	LYNX1	0.955435	2.37595e-09	0.955586	0.000779565	0.955586	0.000779565
ENSG00000221857.7	AC020907.2	ENSG00000183091.20	NEB	-0.952973	3.5305e-09	-0.970765	0.000276299	-0.970765	0.000276299
ENSG00000221857.7	AC020907.2	ENSG00000187867.10	PALM3	0.956027	2.15281e-09	0.980385	0.000102406	0.980385	0.000102406
ENSG00000221857.7	AC020907.2	ENSG00000175426.11	PCSK1	-0.952003	4.10295e-09	-0.962352	0.000517597	-0.962352	0.000517597
ENSG00000221857.7	AC020907.2	ENSG00000065485.20	PDIA5	0.95505	2.53159e-09	0.987372	3.41877e-05	0.987372	3.41877e-05
ENSG00000221857.7	AC020907.2	ENSG00000092621.13	PHGDH	0.961447	8.15482e-10	0.95628	0.000749741	0.95628	0.000749741
ENSG00000221857.7	AC020907.2	ENSG00000140107.12	SLC25A47	0.950683	5.00978e-09	0.97691	0.000153688	0.97691	0.000153688
ENSG00000221857.7	AC020907.2	ENSG00000105398.4	SULT2A1	0.950095	5.46592e-09	0.952419	0.000924418	0.952419	0.000924418
ENSG00000221857.7	AC020907.2	ENSG00000187045.19	TMPRSS6	0.955221	2.46112e-09	0.955428	0.000786413	0.955428	0.000786413
ENSG00000221857.7	AC020907.2	ENSG00000156687.11	UNC5D	-0.953319	3.34384e-09	-0.96653	0.000386611	-0.96653	0.000386611
ENSG00000255910.2	AC024901.1	ENSG00000120907.18	ADRA1A	-0.962668	6.4292e-10	-0.986026	4.40026e-05	-0.986026	4.40026e-05
ENSG00000255910.2	AC024901.1	ENSG00000174939.11	ASPHD1	0.952033	4.08447e-09	0.979514	0.000114114	0.979514	0.000114114
ENSG00000255910.2	AC024901.1	ENSG00000099954.18	CECR2	-0.953572	3.21282e-09	-0.983004	7.16758e-05	-0.983004	7.16758e-05
ENSG00000255910.2	AC024901.1	ENSG00000134389.10	CFHR5	-0.958395	1.43127e-09	-0.991557	1.2524e-05	-0.991557	1.2524e-05
ENSG00000255910.2	AC024901.1	ENSG00000157613.11	CREB3L1	0.954048	2.97763e-09	0.981125	9.30556e-05	0.981125	9.30556e-05
ENSG00000255910.2	AC024901.1	ENSG00000215644.10	GCGR	-0.966137	3.12482e-10	-0.985673	4.68281e-05	-0.985673	4.68281e-05
ENSG00000255910.2	AC024901.1	ENSG00000171385.10	KCND3	-0.955507	2.34774e-09	-0.994736	3.85034e-06	-0.994736	3.85034e-06
ENSG00000255910.2	AC024901.1	ENSG00000150551.11	LYPD1	0.962977	6.04568e-10	0.992755	8.54914e-06	0.992755	8.54914e-06
ENSG00000255910.2	AC024901.1	ENSG00000173702.7	MUC13	0.977683	1.41642e-11	0.992935	8.02765e-06	0.992935	8.02765e-06
ENSG00000255910.2	AC024901.1	ENSG00000183091.20	NEB	0.959432	1.18802e-09	0.990001	1.90985e-05	0.990001	1.90985e-05
ENSG00000255910.2	AC024901.1	ENSG00000189233.12	NUGGC	-0.954083	2.96102e-09	-0.991623	1.22811e-05	-0.991623	1.22811e-05
ENSG00000255910.2	AC024901.1	ENSG00000112541.18	PDE10A	0.981324	3.76366e-12	0.991029	1.45712e-05	0.991029	1.45712e-05
ENSG00000255910.2	AC024901.1	ENSG00000154678.18	PDE1C	0.956327	2.04697e-09	0.991037	1.45361e-05	0.991037	1.45361e-05
ENSG00000255910.2	AC024901.1	ENSG00000172572.7	PDE3A	0.970056	1.25649e-10	0.983702	6.45591e-05	0.983702	6.45591e-05
ENSG00000255910.2	AC024901.1	ENSG00000113448.19	PDE4D	0.966274	3.0328e-10	0.996709	1.19131e-06	0.996709	1.19131e-06
ENSG00000255910.2	AC024901.1	ENSG00000092621.13	PHGDH	-0.963159	5.82979e-10	-0.99703	9.21611e-07	-0.99703	9.21611e-07
ENSG00000255910.2	AC024901.1	ENSG00000141622.14	RNF165	-0.9658	3.36307e-10	-0.951359	0.000976218	-0.951359	0.000976218
ENSG00000255910.2	AC024901.1	ENSG00000100003.18	SEC14L2	-0.961732	7.72043e-10	-0.998538	1.56787e-07	-0.998538	1.56787e-07
ENSG00000255910.2	AC024901.1	ENSG00000163053.11	SLC16A14	0.972771	6.20937e-11	0.992398	9.63719e-06	0.992398	9.63719e-06
ENSG00000255910.2	AC024901.1	ENSG00000168917.9	SLC35G2	0.960228	1.02638e-09	0.986942	3.71648e-05	0.986942	3.71648e-05
ENSG00000255910.2	AC024901.1	ENSG00000163959.10	SLC51A	-0.957453	1.68833e-09	-0.983591	6.56645e-05	-0.983591	6.56645e-05
ENSG00000255910.2	AC024901.1	ENSG00000139155.9	SLCO1C1	0.96762	2.24295e-10	0.988128	2.93103e-05	0.988128	2.93103e-05
ENSG00000255910.2	AC024901.1	ENSG00000187045.19	TMPRSS6	-0.957032	1.81549e-09	-0.982544	7.66053e-05	-0.982544	7.66053e-05
ENSG00000255910.2	AC024901.1	ENSG00000156687.11	UNC5D	0.960108	1.0493e-09	0.985949	4.46098e-05	0.985949	4.46098e-05
ENSG00000276122.1	AC026336.3	ENSG00000141485.17	SLC13A5	-0.951917	4.15765e-09	-0.970577	0.000280738	-0.970577	0.000280738
ENSG00000286024.1	AC026803.3	ENSG00000120907.18	ADRA1A	0.952389	3.86656e-09	0.984141	6.03194e-05	0.984141	6.03194e-05
ENSG00000286024.1	AC026803.3	ENSG00000122787.15	AKR1D1	0.977506	1.50222e-11	0.975619	0.000175951	0.975619	0.000175951
ENSG00000286024.1	AC026803.3	ENSG00000145692.15	BHMT	0.972075	7.4881e-11	0.970485	0.000282924	0.970485	0.000282924
ENSG00000286024.1	AC026803.3	ENSG00000112293.15	GPLD1	0.969295	1.51337e-10	0.986694	3.89446e-05	0.986694	3.89446e-05
ENSG00000286024.1	AC026803.3	ENSG00000116882.15	HAO2	0.964412	4.51331e-10	0.996256	1.64428e-06	0.996256	1.64428e-06
ENSG00000286024.1	AC026803.3	ENSG00000198670.12	LPA	0.961414	8.20725e-10	0.965668	0.000411789	0.965668	0.000411789
ENSG00000286024.1	AC026803.3	ENSG00000115425.14	PECR	0.953017	3.50648e-09	0.950272	0.00103108	0.950272	0.00103108
ENSG00000286024.1	AC026803.3	ENSG00000135378.4	PRRG4	0.958964	1.29299e-09	0.996622	1.27129e-06	0.996622	1.27129e-06
ENSG00000286024.1	AC026803.3	ENSG00000100003.18	SEC14L2	0.963959	4.9561e-10	0.99708	8.83668e-07	0.99708	8.83668e-07
ENSG00000286024.1	AC026803.3	ENSG00000100652.5	SLC10A1	0.96939	1.47904e-10	0.980819	9.6862e-05	0.980819	9.6862e-05
ENSG00000286024.1	AC026803.3	ENSG00000163581.14	SLC2A2	0.953193	3.41076e-09	0.992903	8.11741e-06	0.992903	8.11741e-06
ENSG00000286024.1	AC026803.3	ENSG00000118271.12	TTR	0.968413	1.86692e-10	0.986021	4.40428e-05	0.986021	4.40428e-05
ENSG00000286024.1	AC026803.3	ENSG00000158125.10	XDH	0.968729	1.73269e-10	0.976303	0.00016393	0.976303	0.00016393
ENSG00000253474.2	AC044893.1	ENSG00000205899.4	BHLHA9	0.97672	1.93947e-11	0.957926	0.000681769	0.957926	0.000681769
ENSG00000253474.2	AC044893.1	ENSG00000171766.17	GATM	0.959199	1.23919e-09	0.95372	0.000863157	0.95372	0.000863157
ENSG00000253474.2	AC044893.1	ENSG00000170509.12	HSD17B13	0.95446	2.78679e-09	0.965532	0.000415843	0.965532	0.000415843
ENSG00000253474.2	AC044893.1	ENSG00000099769.6	IGFALS	0.968115	2.00144e-10	0.974516	0.000196406	0.974516	0.000196406
ENSG00000253474.2	AC044893.1	ENSG00000133027.18	PEMT	0.953247	3.38191e-09	0.975924	0.000170525	0.975924	0.000170525
ENSG00000253474.2	AC044893.1	ENSG00000042781.14	USH2A	0.961359	8.29424e-10	0.954965	0.000806821	0.954965	0.000806821
ENSG00000253474.2	AC044893.1	ENSG00000174992.8	ZG16	0.967997	2.05697e-10	0.973586	0.000214707	0.973586	0.000214707
ENSG00000167912.6	AC090152.1	ENSG00000215644.10	GCGR	-0.951538	4.40463e-09	-0.965417	0.000419288	-0.965417	0.000419288
ENSG00000167912.6	AC090152.1	ENSG00000108924.14	HLF	-0.951128	4.6863e-09	-0.956428	0.000743451	-0.956428	0.000743451
ENSG00000167912.6	AC090152.1	ENSG00000172572.7	PDE3A	0.95466	2.69788e-09	0.973957	0.0002073	0.973957	0.0002073
ENSG00000167912.6	AC090152.1	ENSG00000097096.9	SYDE2	-0.957686	1.62132e-09	-0.987258	3.4963e-05	-0.987258	3.4963e-05
ENSG00000167912.6	AC090152.1	ENSG00000198846.6	TOX	0.961641	7.8571e-10	0.984851	5.38116e-05	0.984851	5.38116e-05
ENSG00000287590.1	AC090820.2	ENSG00000120907.18	ADRA1A	-0.963285	5.68374e-10	-0.956971	0.000720738	-0.956971	0.000720738
ENSG00000287590.1	AC090820.2	ENSG00000160339.16	FCN2	-0.95224	3.95625e-09	-0.958879	0.000644154	-0.958879	0.000644154
ENSG00000287590.1	AC090820.2	ENSG00000172572.7	PDE3A	0.956391	2.02486e-09	0.958073	0.000675873	0.958073	0.000675873
ENSG00000287590.1	AC090820.2	ENSG00000140107.12	SLC25A47	-0.960739	9.3283e-10	-0.977244	0.000148205	-0.977244	0.000148205
ENSG00000287590.1	AC090820.2	ENSG00000163959.10	SLC51A	-0.952813	3.62012e-09	-0.98565	4.70148e-05	-0.98565	4.70148e-05
ENSG00000259352.1	AC091117.1	ENSG00000140263.15	SORD	0.986499	3.35065e-13	0.952782	0.000907103	0.952782	0.000907103
ENSG00000261118.1	AC092123.1	ENSG00000136689.19	IL1RN	-0.95187	4.18752e-09	-0.977746	0.000140201	-0.977746	0.000140201
ENSG00000251298.1	AC093835.1	ENSG00000205899.4	BHLHA9	0.956395	2.02343e-09	0.99142	1.30361e-05	0.99142	1.30361e-05
ENSG00000253616.5	AC107959.3	ENSG00000088926.14	F11	-0.955475	2.36018e-09	-0.957692	0.000691202	-0.957692	0.000691202
ENSG00000253616.5	AC107959.3	ENSG00000164344.16	KLKB1	-0.951688	4.30569e-09	-0.97371	0.000212215	-0.97371	0.000212215
ENSG00000249111.1	AC108517.1	ENSG00000120907.18	ADRA1A	-0.951617	4.35255e-09	-0.978877	0.00012315	-0.978877	0.00012315
ENSG00000249111.1	AC108517.1	ENSG00000131016.17	AKAP12	0.963663	5.26494e-10	0.983392	6.76653e-05	0.983392	6.76653e-05
ENSG00000249111.1	AC108517.1	ENSG00000154493.19	C10orf90	0.968194	1.96504e-10	0.998387	2.0047e-07	0.998387	2.0047e-07
ENSG00000249111.1	AC108517.1	ENSG00000099954.18	CECR2	-0.953653	3.17176e-09	-0.951142	0.000987015	-0.951142	0.000987015
ENSG00000249111.1	AC108517.1	ENSG00000149970.16	CNKSR2	-0.951219	4.62253e-09	-0.952138	0.000938011	-0.952138	0.000938011
ENSG00000249111.1	AC108517.1	ENSG00000145920.15	CPLX2	0.950175	5.40215e-09	0.994546	4.20787e-06	0.994546	4.20787e-06
ENSG00000249111.1	AC108517.1	ENSG00000157613.11	CREB3L1	0.955074	2.52134e-09	0.990766	1.56607e-05	0.990766	1.56607e-05
ENSG00000249111.1	AC108517.1	ENSG00000197635.11	DPP4	-0.955926	2.18968e-09	-0.984645	5.56509e-05	-0.984645	5.56509e-05
ENSG00000249111.1	AC108517.1	ENSG00000215644.10	GCGR	-0.959276	1.22224e-09	-0.981329	9.0574e-05	-0.981329	9.0574e-05
ENSG00000249111.1	AC108517.1	ENSG00000144366.16	GULP1	0.954198	2.90674e-09	0.96147	0.000548196	0.96147	0.000548196
ENSG00000249111.1	AC108517.1	ENSG00000108924.14	HLF	-0.951841	4.20607e-09	-0.985467	4.85241e-05	-0.985467	4.85241e-05
ENSG00000249111.1	AC108517.1	ENSG00000171385.10	KCND3	-0.953382	3.31083e-09	-0.996476	1.41315e-06	-0.996476	1.41315e-06
ENSG00000249111.1	AC108517.1	ENSG00000150551.11	LYPD1	0.976944	1.80496e-11	0.994224	4.85515e-06	0.994224	4.85515e-06
ENSG00000249111.1	AC108517.1	ENSG00000173702.7	MUC13	0.985271	6.41709e-13	0.985768	4.606e-05	0.985768	4.606e-05
ENSG00000249111.1	AC108517.1	ENSG00000165795.23	NDRG2	-0.971864	7.91718e-11	-0.967192	0.000367905	-0.967192	0.000367905
ENSG00000249111.1	AC108517.1	ENSG00000183091.20	NEB	0.951471	4.44969e-09	0.997408	6.55805e-07	0.997408	6.55805e-07
ENSG00000249111.1	AC108517.1	ENSG00000189233.12	NUGGC	-0.970296	1.18383e-10	-0.986673	3.90996e-05	-0.986673	3.90996e-05
ENSG00000249111.1	AC108517.1	ENSG00000188582.10	PAQR9	-0.964984	4.0036e-10	-0.990109	1.85898e-05	-0.990109	1.85898e-05
ENSG00000249111.1	AC108517.1	ENSG00000175426.11	PCSK1	0.984492	9.42357e-13	0.998386	2.00735e-07	0.998386	2.00735e-07
ENSG00000249111.1	AC108517.1	ENSG00000154678.18	PDE1C	0.966457	2.91309e-10	0.989134	2.35027e-05	0.989134	2.35027e-05
ENSG00000249111.1	AC108517.1	ENSG00000172572.7	PDE3A	0.954047	2.97823e-09	0.976717	0.000156892	0.976717	0.000156892
ENSG00000249111.1	AC108517.1	ENSG00000113448.19	PDE4D	0.954985	2.55865e-09	0.972594	0.000235312	0.972594	0.000235312
ENSG00000249111.1	AC108517.1	ENSG00000125775.15	SDCBP2	0.958252	1.46786e-09	0.975209	0.000183402	0.975209	0.000183402
ENSG00000249111.1	AC108517.1	ENSG00000174938.14	SEZ6L2	0.968053	2.0303e-10	0.958643	0.000653346	0.958643	0.000653346
ENSG00000249111.1	AC108517.1	ENSG00000129214.15	SHBG	-0.961844	7.55398e-10	-0.9697	0.000301985	-0.9697	0.000301985
ENSG00000249111.1	AC108517.1	ENSG00000163053.11	SLC16A14	0.958027	1.5274e-09	0.991628	1.22607e-05	0.991628	1.22607e-05
ENSG00000249111.1	AC108517.1	ENSG00000151012.13	SLC7A11	0.95412	2.94344e-09	0.978471	0.000129117	0.978471	0.000129117
ENSG00000249111.1	AC108517.1	ENSG00000198846.6	TOX	0.954228	2.89299e-09	0.977422	0.000145335	0.977422	0.000145335
ENSG00000249111.1	AC108517.1	ENSG00000156687.11	UNC5D	0.961185	8.57292e-10	0.999601	6.11295e-09	0.999601	6.11295e-09
ENSG00000260578.1	AC110597.1	ENSG00000135052.16	GOLM1	0.957662	1.62801e-09	0.970926	0.00027253	0.970926	0.00027253
ENSG00000260578.1	AC110597.1	ENSG00000164344.16	KLKB1	-0.953242	3.38489e-09	-0.954672	0.000819871	-0.954672	0.000819871
ENSG00000260578.1	AC110597.1	ENSG00000213398.8	LCAT	-0.953877	3.06055e-09	-0.969602	0.000304421	-0.969602	0.000304421
ENSG00000260578.1	AC110597.1	ENSG00000167460.17	TPM4	0.953055	3.48584e-09	0.981718	8.59447e-05	0.981718	8.59447e-05
ENSG00000253339.2	AC111149.2	ENSG00000204444.11	APOM	-0.975052	3.24252e-11	-0.986769	3.84029e-05	-0.986769	3.84029e-05
ENSG00000253339.2	AC111149.2	ENSG00000074410.14	CA12	0.971109	9.63567e-11	0.993336	6.93722e-06	0.993336	6.93722e-06
ENSG00000253339.2	AC111149.2	ENSG00000091831.24	ESR1	-0.965291	3.75143e-10	-0.979629	0.000112518	-0.979629	0.000112518
ENSG00000253339.2	AC111149.2	ENSG00000135052.16	GOLM1	0.960646	9.49214e-10	0.979741	0.000110993	0.979741	0.000110993
ENSG00000253339.2	AC111149.2	ENSG00000173702.7	MUC13	0.959001	1.28449e-09	0.9914	1.31113e-05	0.9914	1.31113e-05
ENSG00000253339.2	AC111149.2	ENSG00000171208.10	NETO2	0.956449	2.00502e-09	0.984205	5.97086e-05	0.984205	5.97086e-05
ENSG00000253339.2	AC111149.2	ENSG00000189233.12	NUGGC	-0.950755	4.95658e-09	-0.982577	7.62471e-05	-0.982577	7.62471e-05
ENSG00000253339.2	AC111149.2	ENSG00000175426.11	PCSK1	0.95528	2.43746e-09	0.977791	0.000139498	0.977791	0.000139498
ENSG00000253339.2	AC111149.2	ENSG00000163053.11	SLC16A14	0.95659	1.95787e-09	0.985853	4.53776e-05	0.985853	4.53776e-05
ENSG00000253339.2	AC111149.2	ENSG00000170921.15	TANC2	0.963475	5.47e-10	0.970081	0.00029263	0.970081	0.00029263
ENSG00000253339.2	AC111149.2	ENSG00000100024.15	UPB1	-0.955126	2.49998e-09	-0.997036	9.16931e-07	-0.997036	9.16931e-07
ENSG00000257829.1	AC121757.1	ENSG00000120875.9	DUSP4	0.965493	3.59287e-10	0.987848	3.10647e-05	0.987848	3.10647e-05
ENSG00000257829.1	AC121757.1	ENSG00000006611.17	USH1C	0.957508	1.67226e-09	0.988407	2.76225e-05	0.988407	2.76225e-05
ENSG00000287051.1	AC121757.2	ENSG00000120875.9	DUSP4	0.951763	4.25634e-09	0.979184	0.000118734	0.979184	0.000118734
ENSG00000287051.1	AC121757.2	ENSG00000170442.12	KRT86	0.973515	5.05436e-11	0.978714	0.000125524	0.978714	0.000125524
ENSG00000256879.1	AC129102.1	ENSG00000154493.19	C10orf90	0.970589	1.09984e-10	0.983611	6.54678e-05	0.983611	6.54678e-05
ENSG00000256879.1	AC129102.1	ENSG00000175426.11	PCSK1	0.951844	4.20406e-09	0.977215	0.000148675	0.977215	0.000148675
ENSG00000256879.1	AC129102.1	ENSG00000139144.11	PIK3C2G	-0.960237	1.02453e-09	-0.964545	0.000446018	-0.964545	0.000446018
ENSG00000224272.2	AC131097.2	ENSG00000204099.12	NEU4	0.981092	4.12603e-12	0.957423	0.000702103	0.957423	0.000702103
ENSG00000240801.1	AC132217.1	ENSG00000167244.21	IGF2	0.968413	1.86705e-10	0.959694	0.000612981	0.959694	0.000612981
ENSG00000284879.1	AC133644.2	ENSG00000175336.10	APOF	0.956685	1.92632e-09	0.982757	7.42967e-05	0.982757	7.42967e-05
ENSG00000284879.1	AC133644.2	ENSG00000166840.13	GLYATL1	0.956454	2.00331e-09	0.986716	3.87837e-05	0.986716	3.87837e-05
ENSG00000284879.1	AC133644.2	ENSG00000025423.11	HSD17B6	0.952768	3.64538e-09	0.967739	0.00035285	0.967739	0.00035285
ENSG00000284879.1	AC133644.2	ENSG00000073849.16	ST6GAL1	0.954152	2.92834e-09	0.987959	3.03616e-05	0.987959	3.03616e-05
ENSG00000287342.1	AC188616.1	ENSG00000204444.11	APOM	-0.970658	1.08086e-10	-0.989973	1.92337e-05	-0.989973	1.92337e-05
ENSG00000287342.1	AC188616.1	ENSG00000074410.14	CA12	0.969411	1.47164e-10	0.993674	6.09144e-06	0.993674	6.09144e-06
ENSG00000287342.1	AC188616.1	ENSG00000123454.12	DBH	-0.964188	4.72795e-10	-0.955271	0.000793304	-0.955271	0.000793304
ENSG00000287342.1	AC188616.1	ENSG00000171208.10	NETO2	0.950701	4.99646e-09	0.950723	0.00100808	0.950723	0.00100808
ENSG00000287342.1	AC188616.1	ENSG00000170921.15	TANC2	0.965479	3.60372e-10	0.985435	4.8792e-05	0.985435	4.8792e-05
ENSG00000287342.1	AC188616.1	ENSG00000100024.15	UPB1	-0.958678	1.36094e-09	-0.992089	1.06448e-05	-0.992089	1.06448e-05
ENSG00000178803.12	ADORA2A-AS1	ENSG00000100024.15	UPB1	0.958912	1.30518e-09	0.984468	5.7266e-05	0.984468	5.7266e-05
ENSG00000262119.1	AL079343.1	ENSG00000165152.9	PGAP4	0.952604	3.73984e-09	0.993573	6.33873e-06	0.993573	6.33873e-06
ENSG00000203900.2	AL121827.1	ENSG00000101204.18	CHRNA4	0.985668	5.23359e-13	0.984573	5.63024e-05	0.984573	5.63024e-05
ENSG00000285894.2	AL136372.2	ENSG00000111339.12	ART4	-0.952568	3.76093e-09	-0.969438	0.000308509	-0.969438	0.000308509
ENSG00000285894.2	AL136372.2	ENSG00000175426.11	PCSK1	0.954729	2.66751e-09	0.96563	0.000412901	0.96563	0.000412901
ENSG00000285894.2	AL136372.2	ENSG00000154678.18	PDE1C	0.955298	2.43038e-09	0.977554	0.000143239	0.977554	0.000143239
ENSG00000230729.1	AL160270.1	ENSG00000168913.7	ENHO	0.975371	2.94713e-11	0.9733	0.000220543	0.9733	0.000220543
ENSG00000227712.2	AL359915.1	ENSG00000152990.14	ADGRA3	0.965634	3.48518e-10	0.991422	1.30289e-05	0.991422	1.30289e-05
ENSG00000227712.2	AL359915.1	ENSG00000112293.15	GPLD1	0.957836	1.57935e-09	0.950523	0.00101827	0.950523	0.00101827
ENSG00000272068.1	AL365181.2	ENSG00000053108.17	FSTL4	0.95353	3.23389e-09	0.965902	0.000404837	0.965902	0.000404837
ENSG00000272068.1	AL365181.2	ENSG00000137960.6	GIPC2	-0.969893	1.30813e-10	-0.982596	7.60342e-05	-0.982596	7.60342e-05
ENSG00000272068.1	AL365181.2	ENSG00000148057.16	IDNK	-0.95714	1.78212e-09	-0.961418	0.000550026	-0.961418	0.000550026
ENSG00000272068.1	AL365181.2	ENSG00000135917.16	SLC19A3	-0.954812	2.63201e-09	-0.985516	4.81131e-05	-0.985516	4.81131e-05
ENSG00000272068.1	AL365181.2	ENSG00000163581.14	SLC2A2	-0.960795	9.22989e-10	-0.991121	1.42004e-05	-0.991121	1.42004e-05
ENSG00000272405.1	AL365181.3	ENSG00000275152.5	CCL16	-0.961465	8.12636e-10	-0.981079	9.36275e-05	-0.981079	9.36275e-05
ENSG00000272405.1	AL365181.3	ENSG00000197408.10	CYP2B6	-0.95521	2.46558e-09	-0.971481	0.000259785	-0.971481	0.000259785
ENSG00000272405.1	AL365181.3	ENSG00000053108.17	FSTL4	0.954994	2.55466e-09	0.964689	0.000441522	0.964689	0.000441522
ENSG00000272405.1	AL365181.3	ENSG00000163581.14	SLC2A2	-0.950404	5.22205e-09	-0.958902	0.000643258	-0.958902	0.000643258
ENSG00000272405.1	AL365181.3	ENSG00000197165.11	SULT1A2	-0.958782	1.3358e-09	-0.979491	0.00011443	-0.979491	0.00011443
ENSG00000272405.1	AL365181.3	ENSG00000088992.18	TESC	0.961207	8.53817e-10	0.96857	0.00033071	0.96857	0.00033071
ENSG00000278419.1	AL451164.2	ENSG00000164344.16	KLKB1	-0.969439	1.46148e-10	-0.97512	0.000185049	-0.97512	0.000185049
ENSG00000278419.1	AL451164.2	ENSG00000067057.18	PFKP	0.980013	6.23634e-12	0.991874	1.13825e-05	0.991874	1.13825e-05
ENSG00000278419.1	AL451164.2	ENSG00000123453.18	SARDH	-0.950574	5.09184e-09	-0.991841	1.14978e-05	-0.991841	1.14978e-05
ENSG00000278419.1	AL451164.2	ENSG00000174938.14	SEZ6L2	0.95675	1.9051e-09	0.981001	9.45951e-05	0.981001	9.45951e-05
ENSG00000285630.1	AL590068.3	ENSG00000198099.9	ADH4	0.980706	4.79572e-12	0.965353	0.00042122	0.965353	0.00042122
ENSG00000285630.1	AL590068.3	ENSG00000139194.8	RBP5	0.950986	4.7876e-09	0.989116	2.3598e-05	0.989116	2.3598e-05
ENSG00000229953.1	AL590666.2	ENSG00000060971.19	ACAA1	-0.966064	3.1756e-10	-0.988467	2.72631e-05	-0.988467	2.72631e-05
ENSG00000229953.1	AL590666.2	ENSG00000151726.15	ACSL1	-0.957088	1.79811e-09	-0.9523	0.000930169	-0.9523	0.000930169
ENSG00000229953.1	AL590666.2	ENSG00000079557.5	AFM	-0.958966	1.29241e-09	-0.955722	0.000773637	-0.955722	0.000773637
ENSG00000229953.1	AL590666.2	ENSG00000108381.11	ASPA	-0.960621	9.53754e-10	-0.974054	0.000205389	-0.974054	0.000205389
ENSG00000229953.1	AL590666.2	ENSG00000275152.5	CCL16	-0.964043	4.8712e-10	-0.967007	0.000373058	-0.967007	0.000373058
ENSG00000229953.1	AL590666.2	ENSG00000213512.3	GBP7	-0.963983	4.93171e-10	-0.994126	5.06319e-06	-0.994126	5.06319e-06
ENSG00000229953.1	AL590666.2	ENSG00000171723.16	GPHN	-0.968898	1.66448e-10	-0.981116	9.31671e-05	-0.981116	9.31671e-05
ENSG00000229953.1	AL590666.2	ENSG00000213398.8	LCAT	-0.96651	2.87887e-10	-0.987004	3.67224e-05	-0.987004	3.67224e-05
ENSG00000229953.1	AL590666.2	ENSG00000139597.18	N4BP2L1	-0.961334	8.33346e-10	-0.978743	0.000125096	-0.978743	0.000125096
ENSG00000229953.1	AL590666.2	ENSG00000156222.12	SLC28A1	-0.957374	1.71144e-09	-0.96898	0.000320102	-0.96898	0.000320102
ENSG00000242590.1	AL645608.5	ENSG00000166148.4	AVPR1A	-0.955048	2.53221e-09	-0.974023	0.000206	-0.974023	0.000206
ENSG00000242590.1	AL645608.5	ENSG00000134389.10	CFHR5	-0.956788	1.89296e-09	-0.957542	0.00069726	-0.957542	0.00069726
ENSG00000242590.1	AL645608.5	ENSG00000185565.12	LSAMP	0.960817	9.19296e-10	0.981873	8.4149e-05	0.981873	8.4149e-05
ENSG00000242590.1	AL645608.5	ENSG00000172572.7	PDE3A	0.957573	1.65359e-09	0.979924	0.000108505	0.979924	0.000108505
ENSG00000242590.1	AL645608.5	ENSG00000105398.4	SULT2A1	-0.954342	2.84046e-09	-0.952003	0.00094456	-0.952003	0.00094456
ENSG00000228923.1	AP000355.1	ENSG00000100024.15	UPB1	0.990668	2.13163e-14	0.972559	0.000236065	0.972559	0.000236065
ENSG00000274225.1	AP001065.3	ENSG00000215644.10	GCGR	0.950579	5.08791e-09	0.975025	0.000186806	0.975025	0.000186806
ENSG00000274225.1	AP001065.3	ENSG00000149582.16	TMEM25	0.950957	4.80886e-09	0.964643	0.000442969	0.964643	0.000442969
ENSG00000254607.2	AP001783.1	ENSG00000122787.15	AKR1D1	0.959249	1.22812e-09	0.96594	0.000403729	0.96594	0.000403729
ENSG00000254607.2	AP001783.1	ENSG00000109794.13	FAM149A	0.95612	2.11939e-09	0.957075	0.000716426	0.957075	0.000716426
ENSG00000254607.2	AP001783.1	ENSG00000170509.12	HSD17B13	0.953502	3.24847e-09	0.970962	0.000271692	0.970962	0.000271692
ENSG00000254607.2	AP001783.1	ENSG00000099769.6	IGFALS	0.95976	1.11885e-09	0.971559	0.00025803	0.971559	0.00025803
ENSG00000254607.2	AP001783.1	ENSG00000100003.18	SEC14L2	0.95259	3.74773e-09	0.956233	0.000751741	0.956233	0.000751741
ENSG00000254607.2	AP001783.1	ENSG00000277893.2	SRD5A2	0.950256	5.33768e-09	0.962223	0.000522001	0.962223	0.000522001
ENSG00000254607.2	AP001783.1	ENSG00000042781.14	USH2A	0.957996	1.53579e-09	0.966142	0.000397813	0.966142	0.000397813
ENSG00000254607.2	AP001783.1	ENSG00000158125.10	XDH	0.956116	2.12088e-09	0.95698	0.000720371	0.95698	0.000720371
ENSG00000254607.2	AP001783.1	ENSG00000174992.8	ZG16	0.976224	2.26845e-11	0.961205	0.000557566	0.961205	0.000557566
ENSG00000179577.3	AP003471.1	ENSG00000205899.4	BHLHA9	0.959668	1.13792e-09	0.991873	1.13867e-05	0.991873	1.13867e-05
ENSG00000235910.2	APOA1-AS	ENSG00000164171.11	ITGA2	-0.956645	1.93972e-09	-0.987793	3.14122e-05	-0.987793	3.14122e-05
ENSG00000235910.2	APOA1-AS	ENSG00000176532.4	PRR15	-0.966293	3.01989e-10	-0.983997	6.16892e-05	-0.983997	6.16892e-05
ENSG00000245694.10	CRNDE	ENSG00000183287.14	CCBE1	-0.951424	4.482e-09	-0.980853	9.64332e-05	-0.980853	9.64332e-05
ENSG00000245694.10	CRNDE	ENSG00000154319.16	FAM167A	0.954096	2.95499e-09	0.991084	1.43494e-05	0.991084	1.43494e-05
ENSG00000245694.10	CRNDE	ENSG00000266964.6	FXYD1	-0.950546	5.11284e-09	-0.964391	0.000450844	-0.964391	0.000450844
ENSG00000245694.10	CRNDE	ENSG00000176842.15	IRX5	0.976937	1.80891e-11	0.983134	7.03178e-05	0.983134	7.03178e-05
ENSG00000177337.8	DLGAP1-AS1	ENSG00000115361.8	ACADL	-0.957282	1.73887e-09	-0.966403	0.000390262	-0.966403	0.000390262
ENSG00000177337.8	DLGAP1-AS1	ENSG00000120907.18	ADRA1A	-0.959173	1.24513e-09	-0.977999	0.000136277	-0.977999	0.000136277
ENSG00000177337.8	DLGAP1-AS1	ENSG00000099954.18	CECR2	-0.959664	1.13874e-09	-0.97512	0.000185048	-0.97512	0.000185048
ENSG00000177337.8	DLGAP1-AS1	ENSG00000215644.10	GCGR	-0.965808	3.35704e-10	-0.970498	0.000282599	-0.970498	0.000282599
ENSG00000177337.8	DLGAP1-AS1	ENSG00000135052.16	GOLM1	0.974082	4.30491e-11	0.979171	0.00011892	0.979171	0.00011892
ENSG00000177337.8	DLGAP1-AS1	ENSG00000166391.15	MOGAT2	-0.967605	2.25116e-10	-0.957326	0.000706097	-0.957326	0.000706097
ENSG00000177337.8	DLGAP1-AS1	ENSG00000187867.10	PALM3	-0.952056	4.06978e-09	-0.95687	0.000724931	-0.95687	0.000724931
ENSG00000177337.8	DLGAP1-AS1	ENSG00000152128.13	TMEM163	0.953445	3.27805e-09	0.983742	6.41706e-05	0.983742	6.41706e-05
ENSG00000232010.1	DNMT3L-AS1	ENSG00000142182.9	DNMT3L	0.962344	6.85342e-10	0.998435	1.8601e-07	0.998435	1.8601e-07
ENSG00000205866.4	FAM99A	ENSG00000120907.18	ADRA1A	0.95432	2.85056e-09	0.97133	0.000263226	0.97133	0.000263226
ENSG00000205866.4	FAM99A	ENSG00000134389.10	CFHR5	0.950153	5.4195e-09	0.993513	6.48597e-06	0.993513	6.48597e-06
ENSG00000205866.4	FAM99A	ENSG00000215644.10	GCGR	0.953833	3.08182e-09	0.977115	0.000150306	0.977115	0.000150306
ENSG00000205866.4	FAM99A	ENSG00000116882.15	HAO2	0.961778	7.65121e-10	0.987857	3.10064e-05	0.987857	3.10064e-05
ENSG00000205866.4	FAM99A	ENSG00000166391.15	MOGAT2	0.962214	7.0294e-10	0.974554	0.00019568	0.974554	0.00019568
ENSG00000205866.4	FAM99A	ENSG00000189233.12	NUGGC	0.950251	5.34175e-09	0.991586	1.24171e-05	0.991586	1.24171e-05
ENSG00000205866.4	FAM99A	ENSG00000092621.13	PHGDH	0.950669	5.02016e-09	0.979795	0.000110251	0.979795	0.000110251
ENSG00000205866.4	FAM99A	ENSG00000140107.12	SLC25A47	0.972143	7.3535e-11	0.994009	5.31909e-06	0.994009	5.31909e-06
ENSG00000205866.4	FAM99A	ENSG00000187045.19	TMPRSS6	0.953286	3.36148e-09	0.956953	0.000721489	0.956953	0.000721489
ENSG00000205865.4	FAM99B	ENSG00000079557.5	AFM	0.950592	5.07799e-09	0.970236	0.000288874	0.970236	0.000288874
ENSG00000205865.4	FAM99B	ENSG00000266964.6	FXYD1	0.965443	3.63114e-10	0.987231	3.51428e-05	0.987231	3.51428e-05
ENSG00000205865.4	FAM99B	ENSG00000135052.16	GOLM1	-0.960456	9.83608e-10	-0.953219	0.000886471	-0.953219	0.000886471
ENSG00000205865.4	FAM99B	ENSG00000185477.5	GPRIN3	-0.963879	5.03833e-10	-0.950082	0.00104082	-0.950082	0.00104082
ENSG00000205865.4	FAM99B	ENSG00000170509.12	HSD17B13	0.977645	1.43472e-11	0.959455	0.000621994	0.959455	0.000621994
ENSG00000205865.4	FAM99B	ENSG00000065485.20	PDIA5	0.957919	1.55655e-09	0.96329	0.0004862	0.96329	0.0004862
ENSG00000205865.4	FAM99B	ENSG00000092621.13	PHGDH	0.952126	4.02661e-09	0.983508	6.64907e-05	0.983508	6.64907e-05
ENSG00000205865.4	FAM99B	ENSG00000141622.14	RNF165	0.95076	4.95259e-09	0.988766	2.55379e-05	0.988766	2.55379e-05
ENSG00000205865.4	FAM99B	ENSG00000138606.19	SHF	0.957736	1.60726e-09	0.953959	0.000852138	0.953959	0.000852138
ENSG00000205865.4	FAM99B	ENSG00000140107.12	SLC25A47	0.953374	3.31511e-09	0.979647	0.000112272	0.979647	0.000112272
ENSG00000205865.4	FAM99B	ENSG00000111199.12	TRPV4	0.965332	3.71891e-10	0.998122	2.93195e-07	0.998122	2.93195e-07
ENSG00000266835.6	GAPLINC	ENSG00000070019.5	GUCY2C	0.953762	3.11723e-09	0.965533	0.000415808	0.965533	0.000415808
ENSG00000230921.1	HAO2-IT1	ENSG00000198670.12	LPA	0.95253	3.78272e-09	0.986765	3.84322e-05	0.986765	3.84322e-05
ENSG00000229005.2	HNF4A-AS1	ENSG00000145692.15	BHMT	0.971487	8.74012e-11	0.952941	0.000899566	0.952941	0.000899566
ENSG00000229005.2	HNF4A-AS1	ENSG00000112293.15	GPLD1	0.96577	3.38449e-10	0.970919	0.000272705	0.970919	0.000272705
ENSG00000229005.2	HNF4A-AS1	ENSG00000100652.5	SLC10A1	0.95892	1.30333e-09	0.963643	0.000474684	0.963643	0.000474684
ENSG00000223855.2	HRAT92	ENSG00000198901.14	PRC1	0.951836	4.20916e-09	0.993753	5.90375e-06	0.993753	5.90375e-06
ENSG00000099869.8	IGF2-AS	ENSG00000122787.15	AKR1D1	0.980338	5.52047e-12	0.961041	0.000563454	0.961041	0.000563454
ENSG00000099869.8	IGF2-AS	ENSG00000110887.8	DAO	0.952537	3.77878e-09	0.959138	0.000634131	0.959138	0.000634131
ENSG00000099869.8	IGF2-AS	ENSG00000170509.12	HSD17B13	0.966801	2.69912e-10	0.987016	3.6637e-05	0.987016	3.6637e-05
ENSG00000099869.8	IGF2-AS	ENSG00000099769.6	IGFALS	0.955377	2.39863e-09	0.994608	4.08797e-06	0.994608	4.08797e-06
ENSG00000099869.8	IGF2-AS	ENSG00000138606.19	SHF	0.95888	1.3126e-09	0.975444	0.000179113	0.975444	0.000179113
ENSG00000099869.8	IGF2-AS	ENSG00000167780.12	SOAT2	0.950769	4.946e-09	0.97086	0.000274071	0.97086	0.000274071
ENSG00000099869.8	IGF2-AS	ENSG00000158125.10	XDH	0.969178	1.5566e-10	0.950609	0.0010139	0.950609	0.0010139
ENSG00000099869.8	IGF2-AS	ENSG00000174992.8	ZG16	0.954684	2.68727e-09	0.993487	6.55232e-06	0.993487	6.55232e-06
ENSG00000246662.6	LINC00535	ENSG00000163053.11	SLC16A14	0.95318	3.41782e-09	0.996126	1.78985e-06	0.996126	1.78985e-06
ENSG00000235180.1	LINC00601	ENSG00000151012.13	SLC7A11	0.953432	3.28463e-09	0.982427	7.78864e-05	0.982427	7.78864e-05
ENSG00000281832.1	LINC00602	ENSG00000111339.12	ART4	-0.955972	2.17291e-09	-0.995469	2.64763e-06	-0.995469	2.64763e-06
ENSG00000281832.1	LINC00602	ENSG00000053108.17	FSTL4	0.959252	1.22738e-09	0.983792	6.36802e-05	0.983792	6.36802e-05
ENSG00000281832.1	LINC00602	ENSG00000171433.12	GLOD5	-0.954387	2.81985e-09	-0.959794	0.000609209	-0.959794	0.000609209
ENSG00000281832.1	LINC00602	ENSG00000171385.10	KCND3	-0.956897	1.85811e-09	-0.994649	4.01187e-06	-0.994649	4.01187e-06
ENSG00000281832.1	LINC00602	ENSG00000173702.7	MUC13	0.951033	4.75396e-09	0.987159	3.56415e-05	0.987159	3.56415e-05
ENSG00000281832.1	LINC00602	ENSG00000183091.20	NEB	0.959049	1.27338e-09	0.995118	3.18978e-06	0.995118	3.18978e-06
ENSG00000281832.1	LINC00602	ENSG00000112541.18	PDE10A	0.992527	3.9968e-15	0.968996	0.000319709	0.968996	0.000319709
ENSG00000281832.1	LINC00602	ENSG00000113448.19	PDE4D	0.953588	3.2045e-09	0.976034	0.000168596	0.976034	0.000168596
ENSG00000281832.1	LINC00602	ENSG00000100003.18	SEC14L2	-0.960248	1.02244e-09	-0.987282	3.47971e-05	-0.987282	3.47971e-05
ENSG00000281832.1	LINC00602	ENSG00000187045.19	TMPRSS6	-0.95271	3.67869e-09	-0.957905	0.000682605	-0.957905	0.000682605
ENSG00000250056.8	LINC01018	ENSG00000151726.15	ACSL1	0.952579	3.75458e-09	0.995246	2.98592e-06	0.995246	2.98592e-06
ENSG00000250056.8	LINC01018	ENSG00000144820.8	ADGRG7	0.968968	1.6371e-10	0.995512	2.58488e-06	0.995512	2.58488e-06
ENSG00000250056.8	LINC01018	ENSG00000120907.18	ADRA1A	0.953653	3.17147e-09	0.983973	6.19192e-05	0.983973	6.19192e-05
ENSG00000250056.8	LINC01018	ENSG00000122787.15	AKR1D1	0.965817	3.35046e-10	0.975674	0.000174972	0.975674	0.000174972
ENSG00000250056.8	LINC01018	ENSG00000145692.15	BHMT	0.955944	2.18301e-09	0.984489	5.70772e-05	0.984489	5.70772e-05
ENSG00000250056.8	LINC01018	ENSG00000121691.7	CAT	0.969471	1.45026e-10	0.962152	0.000524428	0.962152	0.000524428
ENSG00000250056.8	LINC01018	ENSG00000211452.11	DIO1	0.954424	2.80305e-09	0.969561	0.000305434	0.969561	0.000305434
ENSG00000250056.8	LINC01018	ENSG00000197635.11	DPP4	0.961772	7.6613e-10	0.978567	0.000127692	0.978567	0.000127692
ENSG00000250056.8	LINC01018	ENSG00000171766.17	GATM	0.958451	1.41712e-09	0.973119	0.00022428	0.973119	0.00022428
ENSG00000250056.8	LINC01018	ENSG00000166840.13	GLYATL1	0.959697	1.13182e-09	0.978173	0.000133607	0.978173	0.000133607
ENSG00000250056.8	LINC01018	ENSG00000111713.3	GYS2	0.950344	5.26828e-09	0.974552	0.000195722	0.974552	0.000195722
ENSG00000250056.8	LINC01018	ENSG00000108924.14	HLF	0.952425	3.84472e-09	0.997738	4.66631e-07	0.997738	4.66631e-07
ENSG00000250056.8	LINC01018	ENSG00000171385.10	KCND3	0.954321	2.84974e-09	0.994688	3.93951e-06	0.994688	3.93951e-06
ENSG00000250056.8	LINC01018	ENSG00000139910.20	NOVA1	-0.953603	3.19697e-09	-0.989621	2.09605e-05	-0.989621	2.09605e-05
ENSG00000250056.8	LINC01018	ENSG00000065485.20	PDIA5	0.966634	2.8014e-10	0.953701	0.000864005	0.953701	0.000864005
ENSG00000250056.8	LINC01018	ENSG00000135378.4	PRRG4	0.970187	1.21629e-10	0.986603	3.96121e-05	0.986603	3.96121e-05
ENSG00000250056.8	LINC01018	ENSG00000123453.18	SARDH	0.955113	2.50553e-09	0.988406	2.76275e-05	0.988406	2.76275e-05
ENSG00000250056.8	LINC01018	ENSG00000100003.18	SEC14L2	0.951926	4.15182e-09	0.989458	2.17945e-05	0.989458	2.17945e-05
ENSG00000250056.8	LINC01018	ENSG00000186910.4	SERPINA11	0.954283	2.86765e-09	0.979511	0.000114145	0.979511	0.000114145
ENSG00000250056.8	LINC01018	ENSG00000146950.13	SHROOM2	0.950691	5.00354e-09	0.984075	6.09467e-05	0.984075	6.09467e-05
ENSG00000250056.8	LINC01018	ENSG00000163581.14	SLC2A2	0.980933	4.39249e-12	0.980235	0.000104375	0.980235	0.000104375
ENSG00000250056.8	LINC01018	ENSG00000137700.18	SLC37A4	0.952067	4.06331e-09	0.994002	5.33346e-06	0.994002	5.33346e-06
ENSG00000250056.8	LINC01018	ENSG00000140263.15	SORD	0.956638	1.94202e-09	0.957411	0.000702608	0.957411	0.000702608
ENSG00000250056.8	LINC01018	ENSG00000158125.10	XDH	0.958547	1.39314e-09	0.977582	0.000142787	0.977582	0.000142787
ENSG00000249173.6	LINC01093	ENSG00000152990.14	ADGRA3	0.953731	3.1327e-09	0.96775	0.000352549	0.96775	0.000352549
ENSG00000249173.6	LINC01093	ENSG00000144820.8	ADGRG7	0.960762	9.28887e-10	0.998603	1.40086e-07	0.998603	1.40086e-07
ENSG00000249173.6	LINC01093	ENSG00000120907.18	ADRA1A	0.9689	1.6638e-10	0.981108	9.3265e-05	0.981108	9.3265e-05
ENSG00000249173.6	LINC01093	ENSG00000122787.15	AKR1D1	0.9767	1.95177e-11	0.967339	0.000363823	0.967339	0.000363823
ENSG00000249173.6	LINC01093	ENSG00000145692.15	BHMT	0.952582	3.75265e-09	0.971754	0.000253644	0.971754	0.000253644
ENSG00000249173.6	LINC01093	ENSG00000134389.10	CFHR5	0.975676	2.68701e-11	0.99245	9.47562e-06	0.99245	9.47562e-06
ENSG00000249173.6	LINC01093	ENSG00000116882.15	HAO2	0.960358	1.00187e-09	0.99539	2.76434e-06	0.99539	2.76434e-06
ENSG00000249173.6	LINC01093	ENSG00000171385.10	KCND3	0.963509	5.43246e-10	0.998784	9.90265e-08	0.998784	9.90265e-08
ENSG00000249173.6	LINC01093	ENSG00000198670.12	LPA	0.960031	1.06442e-09	0.968215	0.000340074	0.968215	0.000340074
ENSG00000249173.6	LINC01093	ENSG00000092621.13	PHGDH	0.952572	3.75838e-09	0.987399	3.4007e-05	0.987399	3.4007e-05
ENSG00000249173.6	LINC01093	ENSG00000139547.8	RDH16	0.964411	4.51436e-10	0.992871	8.20972e-06	0.992871	8.20972e-06
ENSG00000249173.6	LINC01093	ENSG00000100652.5	SLC10A1	0.959862	1.09814e-09	0.981469	8.88979e-05	0.981469	8.88979e-05
ENSG00000249173.6	LINC01093	ENSG00000187045.19	TMPRSS6	0.962525	6.61329e-10	0.967636	0.000355663	0.967636	0.000355663
ENSG00000249173.6	LINC01093	ENSG00000118271.12	TTR	0.951791	4.23828e-09	0.984632	5.57697e-05	0.984632	5.57697e-05
ENSG00000249173.6	LINC01093	ENSG00000158125.10	XDH	0.956077	2.13498e-09	0.969408	0.000309252	0.969408	0.000309252
ENSG00000168746.8	LINC01620	ENSG00000145692.15	BHMT	0.950392	5.23139e-09	0.975663	0.000175163	0.975663	0.000175163
ENSG00000168746.8	LINC01620	ENSG00000112293.15	GPLD1	0.957809	1.5868e-09	0.979917	0.000108603	0.979917	0.000108603
ENSG00000235200.3	LINC01702	ENSG00000107731.12	UNC5B	-0.957089	1.79783e-09	-0.960061	0.000599217	-0.960061	0.000599217
ENSG00000223956.3	LINC01767	ENSG00000133027.18	PEMT	0.963253	5.72051e-10	0.963294	0.00048609	0.963294	0.00048609
ENSG00000256287.1	LINC02398	ENSG00000120907.18	ADRA1A	-0.959128	1.25533e-09	-0.952525	0.000919327	-0.952525	0.000919327
ENSG00000256287.1	LINC02398	ENSG00000134389.10	CFHR5	-0.985302	6.31495e-13	-0.988187	2.89498e-05	-0.988187	2.89498e-05
ENSG00000256287.1	LINC02398	ENSG00000171385.10	KCND3	-0.95958	1.15631e-09	-0.986822	3.80223e-05	-0.986822	3.80223e-05
ENSG00000256287.1	LINC02398	ENSG00000172572.7	PDE3A	0.952521	3.78812e-09	0.963581	0.000476694	0.963581	0.000476694
ENSG00000256287.1	LINC02398	ENSG00000092621.13	PHGDH	-0.962863	6.18493e-10	-0.973918	0.000208074	-0.973918	0.000208074
ENSG00000248740.6	LINC02428	ENSG00000106538.10	RARRES2	0.955896	2.20064e-09	0.995956	1.99307e-06	0.995956	1.99307e-06
ENSG00000248740.6	LINC02428	ENSG00000073849.16	ST6GAL1	0.950464	5.17556e-09	0.995076	3.25945e-06	0.995076	3.25945e-06
ENSG00000250436.1	LINC02499	ENSG00000154262.13	ABCA6	0.951496	4.43301e-09	0.982233	8.00438e-05	0.982233	8.00438e-05
ENSG00000250436.1	LINC02499	ENSG00000151726.15	ACSL1	0.957125	1.78673e-09	0.994537	4.2252e-06	0.994537	4.2252e-06
ENSG00000250436.1	LINC02499	ENSG00000144820.8	ADGRG7	0.967254	2.4378e-10	0.993461	6.61882e-06	0.993461	6.61882e-06
ENSG00000250436.1	LINC02499	ENSG00000120907.18	ADRA1A	0.957232	1.75404e-09	0.982618	7.57989e-05	0.982618	7.57989e-05
ENSG00000250436.1	LINC02499	ENSG00000079557.5	AFM	0.987201	2.25153e-13	0.994682	3.95033e-06	0.994682	3.95033e-06
ENSG00000250436.1	LINC02499	ENSG00000145692.15	BHMT	0.96416	4.75489e-10	0.98603	4.39753e-05	0.98603	4.39753e-05
ENSG00000250436.1	LINC02499	ENSG00000162365.12	CYP4A22	0.950643	5.03986e-09	0.964398	0.000450613	0.964398	0.000450613
ENSG00000250436.1	LINC02499	ENSG00000197635.11	DPP4	0.955553	2.32994e-09	0.975717	0.00017419	0.975717	0.00017419
ENSG00000250436.1	LINC02499	ENSG00000213512.3	GBP7	0.964285	4.63407e-10	0.976202	0.000165676	0.976202	0.000165676
ENSG00000250436.1	LINC02499	ENSG00000116882.15	HAO2	0.957892	1.56392e-09	0.994987	3.40802e-06	0.994987	3.40802e-06
ENSG00000250436.1	LINC02499	ENSG00000113905.5	HRG	0.961431	8.17954e-10	0.99723	7.74555e-07	0.99723	7.74555e-07
ENSG00000250436.1	LINC02499	ENSG00000164344.16	KLKB1	0.950902	4.84868e-09	0.978188	0.00013338	0.978188	0.00013338
ENSG00000250436.1	LINC02499	ENSG00000203896.10	LIME1	0.950454	5.18324e-09	0.956823	0.000726866	0.956823	0.000726866
ENSG00000250436.1	LINC02499	ENSG00000189233.12	NUGGC	0.962091	7.20049e-10	0.978624	0.000126848	0.978624	0.000126848
ENSG00000250436.1	LINC02499	ENSG00000139547.8	RDH16	0.97376	4.71818e-11	0.990885	1.51621e-05	0.990885	1.51621e-05
ENSG00000250436.1	LINC02499	ENSG00000167711.14	SERPINF2	0.961835	7.56754e-10	0.995488	2.62012e-06	0.995488	2.62012e-06
ENSG00000250436.1	LINC02499	ENSG00000100652.5	SLC10A1	0.969802	1.3379e-10	0.990331	1.75657e-05	0.990331	1.75657e-05
ENSG00000250436.1	LINC02499	ENSG00000149742.10	SLC22A9	0.95017	5.40609e-09	0.986713	3.88079e-05	0.986713	3.88079e-05
ENSG00000250436.1	LINC02499	ENSG00000156222.12	SLC28A1	0.975689	2.67621e-11	0.998568	1.48932e-07	0.998568	1.48932e-07
ENSG00000250436.1	LINC02499	ENSG00000158125.10	XDH	0.962775	6.29464e-10	0.972256	0.000242595	0.972256	0.000242595
ENSG00000224034.1	LINC02561	ENSG00000073734.10	ABCB11	-0.963131	5.86217e-10	-0.957944	0.000681041	-0.957944	0.000681041
ENSG00000224034.1	LINC02561	ENSG00000120907.18	ADRA1A	-0.960496	9.76251e-10	-0.970543	0.000281533	-0.970543	0.000281533
ENSG00000224034.1	LINC02561	ENSG00000215644.10	GCGR	-0.981545	3.4448e-12	-0.970957	0.00027181	-0.970957	0.00027181
ENSG00000224034.1	LINC02561	ENSG00000144366.16	GULP1	0.951012	4.76909e-09	0.969284	0.000312368	0.969284	0.000312368
ENSG00000224034.1	LINC02561	ENSG00000166391.15	MOGAT2	-0.953393	3.30508e-09	-0.975663	0.000175169	-0.975663	0.000175169
ENSG00000224034.1	LINC02561	ENSG00000113448.19	PDE4D	0.975239	3.0663e-11	0.956975	0.000720558	0.956975	0.000720558
ENSG00000224034.1	LINC02561	ENSG00000092621.13	PHGDH	-0.951459	4.45793e-09	-0.960238	0.000592684	-0.960238	0.000592684
ENSG00000251637.6	LINC02754	ENSG00000140505.7	CYP1A2	0.956677	1.92904e-09	0.988745	2.56564e-05	0.988745	2.56564e-05
ENSG00000204682.8	MIR1915HG	ENSG00000154262.13	ABCA6	0.95952	1.16918e-09	0.966762	0.000379995	0.966762	0.000379995
ENSG00000204682.8	MIR1915HG	ENSG00000079557.5	AFM	0.956341	2.04224e-09	0.958264	0.00066828	0.958264	0.00066828
ENSG00000204682.8	MIR1915HG	ENSG00000197635.11	DPP4	0.956266	2.06813e-09	0.966072	0.000399848	0.966072	0.000399848
ENSG00000204682.8	MIR1915HG	ENSG00000164344.16	KLKB1	0.969706	1.36956e-10	0.971488	0.000259632	0.971488	0.000259632
ENSG00000204682.8	MIR1915HG	ENSG00000213398.8	LCAT	0.965466	3.61377e-10	0.96845	0.000333854	0.96845	0.000333854
ENSG00000204682.8	MIR1915HG	ENSG00000151224.13	MAT1A	0.966564	2.84487e-10	0.966821	0.000378303	0.966821	0.000378303
ENSG00000204682.8	MIR1915HG	ENSG00000067057.18	PFKP	-0.95272	3.67274e-09	-0.966467	0.00038842	-0.966467	0.00038842
ENSG00000204682.8	MIR1915HG	ENSG00000123453.18	SARDH	0.95716	1.77612e-09	0.981967	8.30604e-05	0.981967	8.30604e-05
ENSG00000225953.3	SATB2-AS1	ENSG00000185477.5	GPRIN3	0.967117	2.51432e-10	0.958176	0.000671746	0.958176	0.000671746
ENSG00000236345.1	SCAT8	ENSG00000116299.17	ELAPOR1	0.964813	4.15095e-10	0.967031	0.000372389	0.967031	0.000372389
ENSG00000236345.1	SCAT8	ENSG00000154678.18	PDE1C	0.9643	4.62014e-10	0.96862	0.000329426	0.96862	0.000329426
ENSG00000229740.3	U91324.1	ENSG00000060971.19	ACAA1	0.955478	2.35894e-09	0.958466	0.000660298	0.958466	0.000660298
ENSG00000229740.3	U91324.1	ENSG00000213398.8	LCAT	0.963598	5.33519e-10	0.958055	0.000676595	0.958055	0.000676595
ENSG00000229740.3	U91324.1	ENSG00000065485.20	PDIA5	0.952239	3.95697e-09	0.9677	0.000353914	0.9677	0.000353914
ENSG00000229740.3	U91324.1	ENSG00000123453.18	SARDH	0.950704	4.99443e-09	0.969314	0.000311618	0.969314	0.000311618
ENSG00000229740.3	U91324.1	ENSG00000100652.5	SLC10A1	0.951175	4.65387e-09	0.981107	9.32824e-05	0.981107	9.32824e-05
ENSG00000229740.3	U91324.1	ENSG00000156222.12	SLC28A1	0.957029	1.81626e-09	0.957706	0.000690633	0.957706	0.000690633
ENSG00000285855.1	Z72006.1	ENSG00000073734.10	ABCB11	-0.963589	5.3446e-10	-0.95539	0.000788081	-0.95539	0.000788081
ENSG00000285855.1	Z72006.1	ENSG00000120907.18	ADRA1A	-0.963926	4.99026e-10	-0.981771	8.53355e-05	-0.981771	8.53355e-05
ENSG00000285855.1	Z72006.1	ENSG00000154493.19	C10orf90	0.960425	9.89365e-10	0.996267	1.63159e-06	0.996267	1.63159e-06
ENSG00000285855.1	Z72006.1	ENSG00000215644.10	GCGR	-0.983996	1.19127e-12	-0.980119	0.000105908	-0.980119	0.000105908
ENSG00000285855.1	Z72006.1	ENSG00000144366.16	GULP1	0.955563	2.32594e-09	0.957744	0.000689086	0.957744	0.000689086
ENSG00000285855.1	Z72006.1	ENSG00000171385.10	KCND3	-0.954295	2.86179e-09	-0.993217	7.2502e-06	-0.993217	7.2502e-06
ENSG00000285855.1	Z72006.1	ENSG00000173702.7	MUC13	0.960286	1.01533e-09	0.980263	0.000104008	0.980263	0.000104008
ENSG00000285855.1	Z72006.1	ENSG00000183091.20	NEB	0.968955	1.64206e-10	0.992551	9.16179e-06	0.992551	9.16179e-06
ENSG00000285855.1	Z72006.1	ENSG00000172572.7	PDE3A	0.9757	2.66689e-11	0.973135	0.000223941	0.973135	0.000223941
ENSG00000285855.1	Z72006.1	ENSG00000113448.19	PDE4D	0.980834	4.56435e-12	0.96567	0.000411735	0.96567	0.000411735
ENSG00000283743.2	Z84466.1	ENSG00000073754.6	CD5L	0.964771	4.18708e-10	0.982995	7.17673e-05	0.982995	7.17673e-05
ENSG00000283743.2	Z84466.1	ENSG00000266964.6	FXYD1	0.951688	4.3058e-09	0.986111	4.33425e-05	0.986111	4.33425e-05
ENSG00000283743.2	Z84466.1	ENSG00000171385.10	KCND3	0.950862	4.87762e-09	0.984048	6.11982e-05	0.984048	6.11982e-05
ENSG00000287225.1	Z84468.2	ENSG00000120907.18	ADRA1A	-0.961205	8.54101e-10	-0.972684	0.000233411	-0.972684	0.000233411
ENSG00000287225.1	Z84468.2	ENSG00000174939.11	ASPHD1	0.968483	1.83661e-10	0.96411	0.00045971	0.96411	0.00045971
ENSG00000287225.1	Z84468.2	ENSG00000154493.19	C10orf90	0.956751	1.9048e-09	0.993994	5.35277e-06	0.993994	5.35277e-06
ENSG00000287225.1	Z84468.2	ENSG00000187957.8	DNER	0.964941	4.04007e-10	0.992628	8.92542e-06	0.992628	8.92542e-06
ENSG00000287225.1	Z84468.2	ENSG00000154319.16	FAM167A	0.954541	2.75055e-09	0.993586	6.30646e-06	0.993586	6.30646e-06
ENSG00000287225.1	Z84468.2	ENSG00000109586.12	GALNT7	0.954865	2.60904e-09	0.981675	8.64486e-05	0.981675	8.64486e-05
ENSG00000287225.1	Z84468.2	ENSG00000215644.10	GCGR	-0.961532	8.02362e-10	-0.974829	0.00019047	-0.974829	0.00019047
ENSG00000287225.1	Z84468.2	ENSG00000144366.16	GULP1	0.951065	4.7315e-09	0.96041	0.000586327	0.96041	0.000586327
ENSG00000287225.1	Z84468.2	ENSG00000171385.10	KCND3	-0.952243	3.95482e-09	-0.996588	1.30381e-06	-0.996588	1.30381e-06
ENSG00000287225.1	Z84468.2	ENSG00000150551.11	LYPD1	0.969121	1.57838e-10	0.98972	2.04685e-05	0.98972	2.04685e-05
ENSG00000287225.1	Z84468.2	ENSG00000173702.7	MUC13	0.981322	3.76787e-12	0.987241	3.50759e-05	0.987241	3.50759e-05
ENSG00000287225.1	Z84468.2	ENSG00000183091.20	NEB	0.976338	2.1886e-11	0.996288	1.60967e-06	0.996288	1.60967e-06
ENSG00000287225.1	Z84468.2	ENSG00000175426.11	PCSK1	0.968008	2.05146e-10	0.995629	2.4202e-06	0.995629	2.4202e-06
ENSG00000287225.1	Z84468.2	ENSG00000112541.18	PDE10A	0.965917	3.27827e-10	0.969947	0.000295907	0.969947	0.000295907
ENSG00000287225.1	Z84468.2	ENSG00000154678.18	PDE1C	0.964974	4.01201e-10	0.990117	1.85527e-05	0.990117	1.85527e-05
ENSG00000287225.1	Z84468.2	ENSG00000172572.7	PDE3A	0.974237	4.11706e-11	0.975286	0.00018198	0.975286	0.00018198
ENSG00000287225.1	Z84468.2	ENSG00000113448.19	PDE4D	0.959372	1.20096e-09	0.974959	0.000188034	0.974959	0.000188034
ENSG00000287225.1	Z84468.2	ENSG00000092621.13	PHGDH	-0.954129	2.93954e-09	-0.981096	9.34162e-05	-0.981096	9.34162e-05
ENSG00000287225.1	Z84468.2	ENSG00000174938.14	SEZ6L2	0.956952	1.8406e-09	0.954566	0.000824605	0.954566	0.000824605
ENSG00000287225.1	Z84468.2	ENSG00000129214.15	SHBG	-0.958919	1.30345e-09	-0.974441	0.000197848	-0.974441	0.000197848
ENSG00000287225.1	Z84468.2	ENSG00000163053.11	SLC16A14	0.968696	1.74629e-10	0.99315	7.43234e-06	0.99315	7.43234e-06
ENSG00000287225.1	Z84468.2	ENSG00000163959.10	SLC51A	-0.958161	1.49162e-09	-0.99714	8.38617e-07	-0.99714	8.38617e-07
ENSG00000287225.1	Z84468.2	ENSG00000139155.9	SLCO1C1	0.951576	4.37953e-09	0.969286	0.000312337	0.969286	0.000312337
ENSG00000287225.1	Z84468.2	ENSG00000156687.11	UNC5D	0.972331	6.99392e-11	0.997863	4.0492e-07	0.997863	4.0492e-07
