# Supplementary material for: Identification of Long Non-Coding RNA Profiles and Potential Therapeutic Agents for Fibrolamellar Carcinoma Based on RNA-Sequencing Data
Source: Genes (Basel). 2023 Aug 28;14(9):1709. doi: 10.3390/genes14091709 (PMC10530820; doi:10.3390/genes14091709)
Supplement: Supplementary file 1 [file genes-14-01709-s001.zip › Table S4.xlsx]

## Sheet: Up_BP (Biological Process)
List of GO term and KEGG pathway with lncRNA target genes
Category	Term	P-value	Genes	Fold Enrichment	FDR
GOTERM_BP	GO:0090036~regulation of protein kinase C signaling	0.0117923	AKAP12, SEZ6L2	165.226	1
GOTERM_BP	GO:0033601~positive regulation of mammary gland epithelial cell proliferation	0.0188023	ZNF703, IQGAP3	103.266	1
GOTERM_BP	GO:0038007~netrin-activated signaling pathway	0.0211281	UNC5B, UNC5D	91.792	1
GOTERM_BP	GO:0006198~cAMP catabolic process	0.0211281	PDE10A, PDE4D	91.792	1
GOTERM_BP	GO:0043951~negative regulation of cAMP-mediated signaling	0.0303776	PDE4D, PDE3A	63.5483	1
GOTERM_BP	GO:0043116~negative regulation of vascular permeability	0.0395416	AKAP12, PDE3A	48.5957	1
GOTERM_BP	GO:0032967~positive regulation of collagen biosynthetic process	0.064308	CREB3L1, ITGA2	29.5046	1
GOTERM_BP	GO:0019933~cAMP-mediated signaling	0.0687433	PDE4D, PDE3A	27.5376	1
GOTERM_BP	GO:0007411~axon guidance	0.0745214	UNC5B, UNC5D, SLC7A11	6.52206	1
GOTERM_BP	GO:0007399~nervous system development	0.0763078	NOVA1, LSAMP, CPLX2, SDCBP2	3.95276	1
GOTERM_BP	GO:0007165~signal transduction	0.0807706	AKAP12, GUCY2C, PDE10A, PDE1C, PDE4D, PDE3A, IQGAP3	2.25366	1
GOTERM_BP	GO:0071392~cellular response to estradiol stimulus	0.0906134	ITGA2, ZNF703	20.6532	1
GOTERM_BP	GO:0035094~response to nicotine	0.0906134	LYPD1, SLC7A11	20.6532	1

## Sheet: Up_KEGG
					List of GO term and KEGG pathway with lncRNA target genes
Category	Term	Count	%	PValue	Category	Term	P-value	Genes	Fold Enrichment	FDR
KEGG_PATHWAY	hsa00230:Purine metabolism	5	9.80392	0.000101917	KEGG_PATHWAY	hsa00230:Purine metabolism	0.000101917	GUCY2C, PDE10A, PDE1C, PDE4D, PDE3A	18.3702	0.00743996
KEGG_PATHWAY	hsa05032:Morphine addiction	4	7.84314	0.000732795	KEGG_PATHWAY	hsa05032:Morphine addiction	0.000732795	PDE10A, PDE1C, PDE4D, PDE3A	20.6716	0.026747
KEGG_PATHWAY	hsa04024:cAMP signaling pathway	4	7.84314	0.0095653	KEGG_PATHWAY	hsa04024:cAMP signaling pathway	0.0095653	PDE10A, CREB3L1, PDE4D, PDE3A	8.36049	0.232756
KEGG_PATHWAY	hsa01100:Metabolic pathways	8	15.6863	0.0232494	KEGG_PATHWAY	hsa01100:Metabolic pathways	0.0232494	GALNT7, CA12, GUCY2C, PDE10A, PDE1C, PDE4D, PDE3A, PFKP	2.44142	0.424301

## Sheet: Down_BP (Biological Process)
List of GO term and KEGG pathway with lncRNA target genes
Category	Term	P-value	Genes	Fold Enrichment	FDR
GOTERM_BP	GO:0008202~steroid metabolic process	7.67255e-07	CYP2B6, AKR1D1, RDH16, HSD17B6, SLC37A4, SULT2A1, SULT1A2	21.7298	0.000679021
GOTERM_BP	GO:0008203~cholesterol metabolic process	0.000145618	SOAT2, CYP1A2, CAT, APOF, LCAT, SULT2A1	11.8934	0.0644359
GOTERM_BP	GO:0042572~retinol metabolic process	0.000314029	ADH4, TTR, CYP1A2, RDH16, HSD17B6	15.2338	0.0855848
GOTERM_BP	GO:0022900~electron transport chain	0.000386824	CYP1A2, RDH16, PHGDH, HSD17B6, PDIA5	14.4321	0.0855848
GOTERM_BP	GO:0006805~xenobiotic metabolic process	0.000610025	CYP2J2, CYP2B6, CYP1A2, ABCB11, SULT2A1, SULT1A2	8.73586	0.107974
GOTERM_BP	GO:0006629~lipid metabolic process	0.00208045	IL1RN, MOGAT2, RDH16, APOF, LCAT, HSD17B13, LPA	5.28293	0.306866
GOTERM_BP	GO:0042632~cholesterol homeostasis	0.00362551	APOM, SOAT2, LCAT, ABCB11, SLC37A4	7.90988	0.433886
GOTERM_BP	GO:0055085~transmembrane transport	0.00450198	ABCA6, SLC10A1, SLC19A3, SLC51A, ABCB11, SLC25A47, SLC22A10	4.51638	0.433886
GOTERM_BP	GO:0010951~negative regulation of endopeptidase activity	0.00468743	SERPINA11, AHSG, SERPINF2, HRG	11.7518	0.433886
GOTERM_BP	GO:0008209~androgen metabolic process	0.00575869	SRD5A2, AKR1D1, ESR1	25.9777	0.433886
GOTERM_BP	GO:0042730~fibrinolysis	0.00575869	SERPINF2, HRG, KLKB1	25.9777	0.433886
GOTERM_BP	GO:0014070~response to organic cyclic compound	0.00623058	ACSL1, SLC10A1, ABCB11, SLC37A4	10.6145	0.433886
GOTERM_BP	GO:0019373~epoxygenase P450 pathway	0.00637347	CYP2J2, CYP2B6, CYP1A2	24.6788	0.433886
GOTERM_BP	GO:0042178~xenobiotic catabolic process	0.00768823	CYP2B6, ACSL1, CYP1A2	22.4353	0.486006
GOTERM_BP	GO:0031638~zymogen activation	0.0106486	CD5L, C1RL, KLKB1	18.9837	0.590843
GOTERM_BP	GO:0015722~canalicular bile acid transport	0.0120171	AQP9, ABCB11	164.525	0.590843
GOTERM_BP	GO:0018894~dibenzo-p-dioxin metabolic process	0.0120171	SRD5A2, CYP1A2	164.525	0.590843
GOTERM_BP	GO:0030573~bile acid catabolic process	0.0120171	AKR1D1, SULT2A1	164.525	0.590843
GOTERM_BP	GO:0045907~positive regulation of vasoconstriction	0.0149407	DBH, AVPR1A, ADRA1A	15.9218	0.695923
GOTERM_BP	GO:1904486~response to 17alpha-ethynylestradiol	0.0179719	SLC10A1, ABCB11	109.684	0.795257
GOTERM_BP	GO:0015721~bile acid and bile salt transport	0.0198514	SLC10A1, SLC51A, ABCB11	13.7105	0.813216
GOTERM_BP	GO:0010468~regulation of gene expression	0.0222292	DNMT3L, SLC10A1, CYP1A2, PHGDH, ABCB11, HRG	3.7251	0.813216
GOTERM_BP	GO:0006953~acute-phase response	0.0230779	IL1RN, AHSG, SERPINF2	12.6558	0.813216
GOTERM_BP	GO:0015855~pyrimidine nucleobase transport	0.0238911	AQP9, SLC28A1	82.2627	0.813216
GOTERM_BP	GO:0034435~cholesterol esterification	0.0238911	SOAT2, LCAT	82.2627	0.813216
GOTERM_BP	GO:0051919~positive regulation of fibrinolysis	0.0238911	F11, KLKB1	82.2627	0.813216
GOTERM_BP	GO:0045471~response to ethanol	0.026924	ST6GAL1, SLC10A1, CAT, ABCB11	6.15048	0.882509
GOTERM_BP	GO:0006091~generation of precursor metabolites and energy	0.0326373	GYS2, GCGR, AVPR1A	10.5016	0.985214
GOTERM_BP	GO:0031667~response to nutrient levels	0.0352316	SRD5A2, SLC10A1, SORD	10.073	0.985214
GOTERM_BP	GO:0042593~glucose homeostasis	0.0352824	GCGR, TRPV4, DBH, SLC37A4	5.53027	0.985214
GOTERM_BP	GO:0006706~steroid catabolic process	0.0356236	SRD5A2, CYP1A2	54.8418	0.985214
GOTERM_BP	GO:0072531~pyrimidine-containing compound transmembrane transport	0.0356236	AQP9, SLC28A1	54.8418	0.985214
GOTERM_BP	GO:0006935~chemotaxis	0.038333	RARRES2, PIK3C2G, HRG, CCL16	5.35042	0.997745
GOTERM_BP	GO:1904823~purine nucleobase transmembrane transport	0.0414372	AQP9, SLC28A1	47.0073	0.997745
GOTERM_BP	GO:0050830~defense response to Gram-positive bacterium	0.0439846	FCN2, GBP7, RARRES2, ZG16	5.06232	0.997745
GOTERM_BP	GO:0007584~response to nutrient	0.0478301	ACSL1, GCGR, SLC37A4	8.50994	0.997745
GOTERM_BP	GO:0006702~androgen biosynthetic process	0.0529606	SRD5A2, HSD17B6	36.5612	0.997745
GOTERM_BP	GO:0042403~thyroid hormone metabolic process	0.0529606	DIO1, SULT2A1	36.5612	0.997745
GOTERM_BP	GO:0006006~glucose metabolic process	0.0570022	IGF2, SORD, SLC37A4	7.71213	0.997745
GOTERM_BP	GO:0031639~plasminogen activation	0.0586706	F11, KLKB1	32.9051	0.997745
GOTERM_BP	GO:0003084~positive regulation of systemic arterial blood pressure	0.0586706	AVPR1A, ADRA1A	32.9051	0.997745
GOTERM_BP	GO:0008286~insulin receptor signaling pathway	0.0617998	RARRES2, IGF2, GPLD1	7.36681	0.997745
GOTERM_BP	GO:0009749~response to glucose	0.0634288	GYS2, SLC37A4, GPLD1	7.25847	0.997745
GOTERM_BP	GO:0038183~bile acid signaling pathway	0.0643465	SLC10A1, ABCB11	29.9137	0.997745
GOTERM_BP	GO:0007597~blood coagulation, intrinsic pathway	0.0643465	F11, KLKB1	29.9137	0.997745
GOTERM_BP	GO:0007204~positive regulation of cytosolic calcium ion concentration	0.0652633	TRPV4, AVPR1A, ESR1, ADRA1A	4.30132	0.997745
GOTERM_BP	GO:0042711~maternal behavior	0.0699885	DBH, AVPR1A	27.4209	0.997745
GOTERM_BP	GO:0051838~cytolysis by host of symbiont cells	0.0699885	CFHR5, HRG	27.4209	0.997745
GOTERM_BP	GO:0051918~negative regulation of fibrinolysis	0.0755968	SERPINF2, HRG	25.3116	0.997745
GOTERM_BP	GO:0006068~ethanol catabolic process	0.0755968	SULT2A1, SULT1A2	25.3116	0.997745
GOTERM_BP	GO:0006813~potassium ion transport	0.0769629	KCND3, FXYD1, KCNN2	6.49442	0.997745
GOTERM_BP	GO:0046688~response to copper ion	0.0811715	SORD, LCAT	23.5036	0.997745
GOTERM_BP	GO:0050427~3'-phosphoadenosine 5'-phosphosulfate metabolic process	0.0867129	SULT2A1, SULT1A2	21.9367	0.997745
GOTERM_BP	GO:0048265~response to pain	0.0867129	AQP9, DBH	21.9367	0.997745
GOTERM_BP	GO:0008206~bile acid metabolic process	0.0867129	ABCB11, ACAA1	21.9367	0.997745
GOTERM_BP	GO:0006349~regulation of gene expression by genetic imprinting	0.0867129	DNMT3L, IGF2	21.9367	0.997745
GOTERM_BP	GO:0034375~high-density lipoprotein particle remodeling	0.0922211	APOM, LCAT	20.5657	0.997745
GOTERM_BP	GO:1900747~negative regulation of vascular endothelial growth factor signaling pathway	0.0922211	HRG, XDH	20.5657	0.997745
GOTERM_BP	GO:0015711~organic anion transport	0.0976965	SLC22A10, SLC22A9	19.3559	0.997745
GOTERM_BP	GO:0051923~sulfation	0.0976965	SULT2A1, SULT1A2	19.3559	0.997745
GOTERM_BP	GO:0006970~response to osmotic stress	0.0976965	AQP9, SORD	19.3559	0.997745

## Sheet: Down_KEGG
List of GO term and KEGG pathway with lncRNA target genes
Category	Term	P-value	Genes	Fold Enrichment	FDR
KEGG_PATHWAY	hsa01100:Metabolic pathways	2.30656e-07	MOGAT2, AKR1D1, PIK3C2G, DBH, HSD17B6, GPHN, GYS2, ADH4, NEU4, CYP2B6, ACADL, RDH16, PHGDH, ACAA1, XDH, HAO2, CYP2J2, ST6GAL1, SRD5A2, ACSL1, SORD, MAT1A, UPB1, GATM, BHMT, DAO, CYP1A2, CAT, SARDH, PEMT, IDNK, ASPA, GPLD1	2.48322	2.90627e-05
KEGG_PATHWAY	hsa04146:Peroxisome	6.44579e-05	PECR, DAO, ACSL1, CAT, ACAA1, XDH, HAO2	9.89893	0.00406085
KEGG_PATHWAY	hsa00260:Glycine, serine and threonine metabolism	0.000348901	GATM, BHMT, DAO, SARDH, PHGDH	14.4949	0.0146539
KEGG_PATHWAY	hsa04976:Bile secretion	0.000922528	SLC10A1, AQP9, KCNN2, SLC51A, ABCB11, SULT2A1	7.81745	0.0290596
KEGG_PATHWAY	hsa00830:Retinol metabolism	0.00259964	ADH4, CYP2B6, CYP1A2, RDH16, HSD17B6	8.52639	0.0655109
KEGG_PATHWAY	hsa00071:Fatty acid degradation	0.00570723	ADH4, ACADL, ACSL1, ACAA1	10.7869	0.119852
KEGG_PATHWAY	hsa04979:Cholesterol metabolism	0.00917605	SOAT2, LCAT, LPA, ABCB11	9.09482	0.165169
KEGG_PATHWAY	hsa00140:Steroid hormone biosynthesis	0.0155959	SRD5A2, CYP1A2, AKR1D1, HSD17B6	7.48122	0.245635
KEGG_PATHWAY	hsa00980:Metabolism of xenobiotics by cytochrome P450	0.0285021	ADH4, CYP2B6, CYP1A2, SULT2A1	5.94661	0.39903
KEGG_PATHWAY	hsa04610:Complement and coagulation cascades	0.0365545	F11, SERPINF2, CFHR5, KLKB1	5.39344	0.460587
KEGG_PATHWAY	hsa00232:Caffeine metabolism	0.0499752	CYP1A2, XDH	38.653	0.572443
KEGG_PATHWAY	hsa00270:Cysteine and methionine metabolism	0.0720598	BHMT, PHGDH, MAT1A	6.68994	0.719846
KEGG_PATHWAY	hsa01200:Carbon metabolism	0.0742699	CAT, PHGDH, IDNK, HAO2	4.03335	0.719846
KEGG_PATHWAY	hsa01212:Fatty acid metabolism	0.0844443	ACADL, ACSL1, ACAA1	6.1031	0.759999
