# Supplementary material for: Identification of Long Non-Coding RNA Profiles and Potential Therapeutic Agents for Fibrolamellar Carcinoma Based on RNA-Sequencing Data
Source: Genes (Basel). 2023 Aug 28;14(9):1709. doi: 10.3390/genes14091709 (PMC10530820; doi:10.3390/genes14091709)
Supplement: Supplementary file 1 [file genes-14-01709-s001.zip › Table S5.xlsx]

## Sheet: CMAP
List of the potential compounds by CMAP database
CMAP name	Connectivity Score	P-Value
diphemanil metilsulfate	0.80509	0.020408
chlortalidone	0.78482	0.02381
aciclovir	0.78071	0.021739
pindolol	0.77582	0.018182
vitexin	0.77325	0.019608
clorgiline	0.76597	0.020408
oxybutynin	0.7457	0.016393
nifurtimox	0.74162	0.019608
triamterene	0.73301	0.021277
amiloride	0.73022	0.038462
megestrol	0.71322	0.046512
lidocaine	0.71272	0.038462
atractyloside	0.70586	0.016667
zaprinast	0.6989	0.037037
merbromin	0.69833	0.04
raubasine	0.68614	0.022727
naringenin	0.68123	0.037037
sulfaguanidine	0.67718	0.035088
acetazolamide	0.66843	0.028571
atracurium besilate	0.66769	0.026316
quinethazone	0.66313	0.046154
piroxicam	0.6572	0.018519
dacarbazine	0.65223	0.043478
nimodipine	0.64675	0.035088
alfuzosin	0.64667	0.040816
fenbufen	0.64208	0.02439
terguride	0.63049	0.035714
ranitidine	0.62958	0.038462
spiradoline	0.62428	0.033333
disopyramide	0.60778	0.022727
prednicarbate	0.59253	0.043478
sisomicin	0.58586	0.048387
flufenamic acid	-0.56879	0.047619
chlorzoxazone	-0.57313	0.04878
ajmaline	-0.57836	0.042553
diethylcarbamazine	-0.6053	0.047619
Chicago Sky Blue 6B	-0.63364	0.04878
chlormezanone	-0.6387	0.037736
trioxysalen	-0.65764	0.030769
etofenamate	-0.66437	0.020833
mestranol	-0.66685	0.035088
pivampicillin	-0.66744	0.038462
atovaquone	-0.66991	0.037736
aceclofenac	-0.67034	0.039216
N-acetyl-L-leucine	-0.67351	0.039216
citiolone	-0.67404	0.047619
diclofenac	-0.67479	0.046154
N-acetyl-L-aspartic acid	-0.68031	0.040816
morantel	-0.68328	0.035088
benzydamine	-0.68518	0.043478
tobramycin	-0.68815	0.034483
levothyroxine sodium	-0.68845	0.047619
naftopidil	-0.69146	0.037736
betaxolol	-0.69678	0.040816
pentamidine	-0.69863	0.04
chloramphenicol	-0.69868	0.034483
Prestwick-984	-0.70399	0.046512
norethisterone	-0.70785	0.037037
dirithromycin	-0.70833	0.03125
S-propranolol	-0.71173	0.043478
pepstatin	-0.7118	0.019231
bezafibrate	-0.71817	0.032258
sanguinarine	-0.7245	0.037037
oxprenolol	-0.72489	0.037037
flunarizine	-0.72637	0.018868
SR-95531	-0.72909	0.017241
dexpropranolol	-0.72979	0.022222
ramifenazone	-0.73381	0.013699
pridinol	-0.73666	0.017544
Prestwick-1085	-0.74161	0.019608
kanamycin	-0.74386	0.02
pargyline	-0.74474	0.02
chlortetracycline	-0.74476	0.02
myricetin	-0.75235	0.027778
biotin	-0.76135	0.021739
oxytetracycline	-0.76449	0.02439
epitiostanol	-0.77074	0.018868
nitrofurantoin	-0.78651	0.016949
prilocaine	-0.78697	0.018519
H-89	-0.80476	0.039216
estriol	-0.80772	0.015873
lobeline	-0.81271	0.02
