# Supplementary material for: Identification of Long Non-Coding RNA Profiles and Potential Therapeutic Agents for Fibrolamellar Carcinoma Based on RNA-Sequencing Data
Source: Genes (Basel). 2023 Aug 28;14(9):1709. doi: 10.3390/genes14091709 (PMC10530820; doi:10.3390/genes14091709)
Supplement: Supplementary file 1 [file genes-14-01709-s001.zip › Table S6.xlsx]

## Sheet: Sheet1
List of differentially expressed lncRNAs in TCGA-LIHC
		TCGA-LIHC
Gene_ID	Symbol	log2FC	P-value
ENSG00000233179.1	Z82249.1	10.1603	0.00707762
ENSG00000152931.9	PART1	9.55374	5.20977e-27
ENSG00000231172.2	AC007099.1	9.4674	1.76371e-16
ENSG00000287225.1	Z84468.2	8.7879	1.53821e-10
ENSG00000251257.2	AC010457.1	8.7487	1.41926e-65
ENSG00000237596.7	AL138828.1	8.48393	2.26395e-42
ENSG00000249199.2	AC026785.3	8.28363	0.00191775
ENSG00000261175.6	LINC02188	8.09632	4.62211e-38
ENSG00000255007.1	LINC02489	7.87753	3.62457e-13
ENSG00000285855.1	Z72006.1	7.22166	0.00337015
ENSG00000249111.1	AC108517.1	7.12115	0.0362548
ENSG00000223829.6	AC004870.2	7.07384	0.0422715
ENSG00000267489.5	LINC01837	6.97341	0.0129285
ENSG00000262668.2	AJ003147.2	6.941	1.6553e-12
ENSG00000285894.2	AL136372.2	6.94006	9.117e-07
ENSG00000283538.3	AC005972.3	6.71705	4.27728e-21
ENSG00000253270.1	AC090541.1	6.71565	2.50008e-06
ENSG00000225383.8	SFTA1P	6.65161	2.04636e-07
ENSG00000243479.3	MNX1-AS1	6.61876	1.19562e-05
ENSG00000255910.2	AC024901.1	6.54313	4.71174e-24
ENSG00000253227.2	AC090192.2	6.54081	6.05973e-17
ENSG00000287463.1	AC110620.2	6.46577	1.59608e-52
ENSG00000254872.3	LINC02688	6.46026	6.24112e-28
ENSG00000250493.2	AP004147.1	6.37468	2.88876e-10
ENSG00000286710.1	AC188617.1	6.37223	2.70235e-23
ENSG00000250195.1	AC109927.1	6.34759	1.57821e-16
ENSG00000226496.3	LINC00323	6.34055	7.27648e-16
ENSG00000232949.2	AC002480.2	6.18776	1.85391e-14
ENSG00000235180.1	LINC00601	6.18431	3.35916e-06
ENSG00000287326.1	AL589787.1	6.14654	3.27379e-06
ENSG00000239268.3	AC092691.1	6.12624	6.55823e-08
ENSG00000281732.1	Z84468.1	6.053	1.68616e-05
ENSG00000204283.4	LINC01973	6.03731	4.33558e-14
ENSG00000233542.2	AL391845.2	6.01208	1.99183e-11
ENSG00000226363.3	HAGLROS	5.94334	5.89423e-09
ENSG00000248187.1	AC078850.1	5.86497	1.03362e-22
ENSG00000251292.1	ERVH-1	5.76757	8.21108e-05
ENSG00000197085.11	NPSR1-AS1	5.75506	2.63807e-09
ENSG00000287590.1	AC090820.2	5.73897	0.000955622
ENSG00000256287.1	LINC02398	5.7322	1.42873e-26
ENSG00000254654.2	LINC02685	5.72413	3.87645e-05
ENSG00000234880.1	LINC00163	5.70191	1.10715e-08
ENSG00000232057.1	AC093390.1	5.6304	0.000128717
ENSG00000259265.1	AC027088.3	5.6255	0.0136356
ENSG00000230234.1	AL162582.1	5.58172	0.000147575
ENSG00000280095.1	CU639417.4	5.57998	8.42122e-09
ENSG00000234988.2	LINC01849	5.51143	0.000990697
ENSG00000267073.1	AC005256.1	5.45191	0.00757112
ENSG00000285108.1	AC103718.1	5.44887	0.000193059
ENSG00000248802.1	AC078850.2	5.40865	6.24349e-07
ENSG00000232759.1	AC002480.1	5.34599	6.26861e-13
ENSG00000272551.1	AC017048.3	5.30749	0.00606051
ENSG00000234929.2	AC018685.2	5.30745	0.0253345
ENSG00000261319.1	LINC02152	5.27105	0.000389553
ENSG00000250863.2	AC114757.1	5.25515	0.02823
ENSG00000281832.1	LINC00602	5.25468	0.0357489
ENSG00000250501.3	AC093766.1	5.23103	5.76532e-07
ENSG00000253983.3	AC087627.1	5.1862	1.01394e-08
ENSG00000256499.2	LINC02468	5.14617	7.6837e-13
ENSG00000260289.2	AC093515.1	5.12742	0.000887914
ENSG00000257582.5	LINC01475	5.12163	0.0321157
ENSG00000248115.1	AC023154.1	5.11817	2.59115e-10
ENSG00000287498.1	AC007749.2	5.08996	0.00387878
ENSG00000231971.6	CT69	5.07702	9.76094e-12
ENSG00000250320.6	EDIL3-DT	5.04052	5.22434e-15
ENSG00000277247.1	AC083809.1	5.02603	2.99661e-18
ENSG00000256312.1	AC138466.1	5.02048	4.11113e-06
ENSG00000267412.1	AC092068.2	4.99378	3.90581e-12
ENSG00000233393.1	AP000688.2	4.99307	2.10973e-09
ENSG00000231671.1	LINC01307	4.9558	0.0262257
ENSG00000226088.1	HHLA3-AS1	4.95011	2.47167e-06
ENSG00000262198.1	AL157931.1	4.94308	0.0283066
ENSG00000237380.7	HOXD-AS2	4.94121	0.00399938
ENSG00000236366.3	AL359313.1	4.92661	0.00473057
ENSG00000251372.6	LINC00499	4.92334	7.91045e-05
ENSG00000237864.1	LINC00322	4.91448	2.69869e-07
ENSG00000287514.2	AL450267.2	4.91014	1.17759e-07
ENSG00000287837.1	AL590064.1	4.89732	9.08777e-15
ENSG00000235026.6	DPP10-AS1	4.84985	1.24959e-13
ENSG00000235029.1	MNX1-AS2	4.84822	0.000408104
ENSG00000230131.6	LINC02641	4.82168	7.61046e-06
ENSG00000224189.8	HAGLR	4.82129	1.16111e-14
ENSG00000234779.1	BNC2-AS1	4.81396	1.53739e-14
ENSG00000163364.10	LINC01116	4.76413	1.60765e-09
ENSG00000203971.2	AL354984.1	4.76244	9.0508e-05
ENSG00000226355.2	AL353803.1	4.75977	1.22765e-05
ENSG00000248540.3	AC010931.1	4.75765	1.65469e-06
ENSG00000232021.7	LEF1-AS1	4.74993	1.45446e-06
ENSG00000249835.2	VCAN-AS1	4.74787	9.98852e-07
ENSG00000246528.3	AC079089.1	4.7422	1.85583e-08
ENSG00000287804.1	Z98745.2	4.72181	0.00707389
ENSG00000271930.1	AC016877.3	4.70867	0.0296938
ENSG00000223855.2	HRAT92	4.66582	5.79882e-18
ENSG00000249084.1	AC027627.1	4.61455	2.01896e-06
ENSG00000287037.1	AC097709.1	4.61331	0.000280104
ENSG00000236318.2	LINC02888	4.56073	0.00122552
ENSG00000232294.6	AL031674.1	4.55629	0.000484728
ENSG00000277840.1	AC026368.1	4.54125	8.80869e-12
ENSG00000265728.1	AP001099.1	4.53668	0.000112823
ENSG00000258910.3	LINC01956	4.52485	0.000310458
ENSG00000271344.1	AC018638.6	4.51989	1.00163e-12
ENSG00000261039.3	LINC02544	4.50394	8.04366e-07
ENSG00000230552.6	AC092162.2	4.49066	0.000655376
ENSG00000225676.2	AC002378.1	4.49006	0.000923209
ENSG00000231666.7	LINC01704	4.4756	5.12685e-07
ENSG00000268941.2	LINC01711	4.45206	0.0144093
ENSG00000253123.4	AC091182.1	4.45137	5.73047e-17
ENSG00000237590.1	AL137026.2	4.43719	0.0464827
ENSG00000272438.1	AL645608.6	4.42881	1.51953e-08
ENSG00000286823.1	AL583829.1	4.42264	6.35682e-05
ENSG00000260887.3	CASC22	4.41011	7.74894e-09
ENSG00000247345.2	AC092343.1	4.40559	0.0194415
ENSG00000287656.1	AL591069.1	4.39214	7.58059e-09
ENSG00000285513.1	AP006216.3	4.39202	1.69882e-07
ENSG00000227066.2	Z98257.1	4.38096	3.19366e-18
ENSG00000253824.2	AP003472.1	4.37035	0.000298053
ENSG00000185186.10	LINC00313	4.36995	8.87244e-15
ENSG00000245812.3	LINC02202	4.36487	1.14673e-09
ENSG00000260641.1	AC114811.2	4.32812	7.50862e-07
ENSG00000251350.2	LINC02475	4.31958	0.00152232
ENSG00000266835.6	GAPLINC	4.30875	1.89874e-18
ENSG00000265096.2	C1QTNF1-AS1	4.29746	6.23482e-17
ENSG00000250208.6	FZD10-AS1	4.28546	4.47102e-13
ENSG00000260592.1	AC130456.3	4.23641	0.00635687
ENSG00000285748.2	AC090337.2	4.22703	2.59153e-10
ENSG00000259772.6	AC012236.1	4.22082	2.62931e-16
ENSG00000230978.2	LINC00160	4.209	0.0317438
ENSG00000224034.1	LINC02561	4.20452	3.65211e-13
ENSG00000234707.3	SEC61G-DT	4.19905	1.1874e-05
ENSG00000228718.2	LINC02521	4.19573	0.00179007
ENSG00000286036.1	AC017099.2	4.18993	2.43018e-05
ENSG00000223485.4	LINC01615	4.12772	1.06376e-09
ENSG00000236841.8	AC007750.1	4.11835	1.65467e-07
ENSG00000180861.9	LINC01559	4.09723	0.000302892
ENSG00000285906.2	AC083855.2	4.07691	1.7628e-13
ENSG00000214145.7	LINC00887	4.07295	5.13205e-12
ENSG00000273102.1	AP000569.1	4.05224	0.00269797
ENSG00000287626.1	AL021978.1	4.04126	1.60378e-05
ENSG00000261273.1	AC138512.1	4.03399	0.0347273
ENSG00000251450.2	RASGRF2-AS1	4.02934	1.63282e-05
ENSG00000287171.1	AC006062.1	4.02826	6.57883e-07
ENSG00000272168.8	CASC15	4.02437	8.87219e-22
ENSG00000286068.1	AC010974.2	4.0096	0.000673384
ENSG00000287642.1	AC093599.2	4.00585	1.74032e-05
ENSG00000260532.1	AL031598.1	4.00438	0.025878
ENSG00000279484.2	KLHL30-AS1	3.99747	2.28499e-05
ENSG00000247381.3	PLUT	3.99023	4.67653e-09
ENSG00000287332.1	AC103758.1	3.98615	0.000306191
ENSG00000234380.2	LINC01426	3.9843	7.66951e-14
ENSG00000236501.6	AC074286.1	3.98336	0.000133298
ENSG00000282718.1	AC104333.4	3.96933	0.0251777
ENSG00000253417.5	LINC02159	3.96268	0.00270916
ENSG00000203601.3	LINC00970	3.95883	0.00702235
ENSG00000243766.8	HOTTIP	3.93994	0.0144099
ENSG00000285601.1	AC084262.2	3.93868	4.07475e-06
ENSG00000283148.1	AC137936.1	3.93783	1.02826e-10
ENSG00000255794.9	RMST	3.93391	2.51883e-05
ENSG00000286654.1	AC092636.1	3.93339	0.000332899
ENSG00000267374.2	MIR924HG	3.92714	0.000723233
ENSG00000184608.9	FAM167A-AS1	3.92566	0.000918945
ENSG00000261742.6	LINC00922	3.91638	0.0152094
ENSG00000254844.4	AP000757.2	3.90893	6.85122e-06
ENSG00000261798.1	AL033527.2	3.90242	2.99983e-05
ENSG00000225963.8	AC009950.1	3.89715	2.91931e-13
ENSG00000231226.1	TRIM31-AS1	3.8931	0.000392219
ENSG00000286346.1	AC021613.3	3.89286	0.0177802
ENSG00000280179.1	CU639417.5	3.88439	6.42223e-08
ENSG00000283036.3	LINC01988	3.88047	1.84292e-09
ENSG00000258285.1	TESC-AS1	3.87429	3.30388e-09
ENSG00000257588.1	AC025154.2	3.86019	0.00556909
ENSG00000242268.3	LINC02082	3.85843	0.00672541
ENSG00000272068.1	AL365181.2	3.85025	3.90558e-05
ENSG00000227640.3	SOX21-AS1	3.84619	0.000236123
ENSG00000277128.2	AL589743.3	3.83846	0.00737539
ENSG00000233143.2	DIRC3-AS1	3.8316	1.56331e-07
ENSG00000235191.1	NUCB1-AS1	3.83028	0.0100305
ENSG00000273267.1	AC097381.3	3.81857	0.0475237
ENSG00000260517.3	AC009093.2	3.81757	2.78131e-14
ENSG00000280604.1	AJ239328.1	3.81516	5.33405e-07
ENSG00000271590.1	AC108463.3	3.81262	1.138e-06
ENSG00000205549.10	C9orf92	3.80582	2.98259e-06
ENSG00000231131.8	LNCAROD	3.80387	3.93935e-14
ENSG00000278000.1	AC139100.2	3.79822	6.70365e-13
ENSG00000232082.1	RPS6KA2-IT1	3.79752	5.18081e-05
ENSG00000250634.6	LINC01182	3.79056	1.47955e-11
ENSG00000285873.1	AL445253.1	3.77699	7.4962e-09
ENSG00000214803.3	AC090921.1	3.77665	3.42437e-06
ENSG00000250548.7	LINC01303	3.77205	1.63701e-09
ENSG00000267506.5	AC021683.2	3.75191	0.000137482
ENSG00000260442.5	ATP2A1-AS1	3.74616	9.95277e-10
ENSG00000273812.3	BX640514.2	3.74388	4.21954e-07
ENSG00000237423.3	LINC01522	3.74113	9.14568e-07
ENSG00000287895.1	AL136379.1	3.7346	0.000265673
ENSG00000230615.7	AL139220.2	3.73214	6.41011e-15
ENSG00000230960.1	AL109910.1	3.7278	0.000336544
ENSG00000270547.6	LINC01235	3.72432	0.00169213
ENSG00000205057.6	CLLU1-AS1	3.72428	0.012802
ENSG00000229380.1	PRKAR1B-AS2	3.71888	7.73635e-07
ENSG00000287407.1	AL596442.3	3.71103	0.0253841
ENSG00000228536.3	LYPLAL1-AS1	3.70758	2.13594e-08
ENSG00000285804.2	AC025774.1	3.70181	6.99043e-05
ENSG00000259705.1	AC084757.3	3.69862	2.95426e-05
ENSG00000229021.2	AL450992.1	3.69751	0.000391132
ENSG00000264705.1	AC090337.1	3.69519	8.39867e-05
ENSG00000281706.3	LINC01012	3.68978	7.35987e-08
ENSG00000271959.1	AC100803.4	3.68571	5.8223e-07
ENSG00000246334.2	PRR7-AS1	3.68563	3.52744e-11
ENSG00000224577.3	LINC01117	3.68524	7.27007e-06
ENSG00000236345.1	SCAT8	3.68404	1.51629e-08
ENSG00000229588.2	AL596087.2	3.68357	0.0213934
ENSG00000167912.6	AC090152.1	3.67987	3.86955e-08
ENSG00000250302.3	LINC01618	3.67742	9.11228e-05
ENSG00000272088.1	AL512413.1	3.67402	3.68993e-05
ENSG00000254364.1	AP000424.2	3.66476	7.59478e-08
ENSG00000245008.4	AP001122.1	3.66427	0.00776266
ENSG00000229986.1	AP001042.2	3.66402	6.30244e-05
ENSG00000259807.2	AC009093.1	3.66283	1.87705e-15
ENSG00000215196.5	BASP1-AS1	3.61835	3.83224e-12
ENSG00000259230.1	LINC02323	3.61832	0.000536371
ENSG00000248927.1	AC114284.1	3.61781	1.22292e-05
ENSG00000271218.1	AL033384.2	3.60331	0.00651897
ENSG00000225647.2	AC005487.1	3.60067	2.62369e-07
ENSG00000253633.2	AP002852.1	3.59413	7.93792e-05
ENSG00000269978.1	AL359881.1	3.58936	0.00312508
ENSG00000250081.1	AC025176.1	3.58776	0.00257649
ENSG00000275212.3	LINC02826	3.571	1.76604e-09
ENSG00000281327.2	LINC01338	3.56791	0.0331472
ENSG00000286480.1	AC009501.2	3.5525	0.000873733
ENSG00000179428.2	IL6-AS1	3.54969	1.64826e-05
ENSG00000258919.1	AL049836.1	3.54937	0.0124974
ENSG00000233461.6	AL445524.1	3.54909	3.7621e-32
ENSG00000259166.1	AL049836.2	3.54092	0.0288026
ENSG00000277010.1	AC120498.10	3.53702	2.58188e-05
ENSG00000228203.7	GRASLND	3.53061	5.12623e-12
ENSG00000254739.1	AC137894.1	3.5287	0.00226744
ENSG00000253395.1	AP003469.2	3.52639	0.000391657
ENSG00000267551.3	AC005264.1	3.50639	1.36158e-05
ENSG00000258647.6	LINC00930	3.50096	1.87543e-09
ENSG00000270919.1	AC108451.2	3.50079	8.94227e-06
ENSG00000250971.3	AC110772.2	3.49115	0.0107293
ENSG00000255521.2	AL356215.1	3.47638	3.7666e-06
ENSG00000234156.3	AL359636.2	3.47203	1.76606e-05
ENSG00000287528.1	AL121749.2	3.46678	4.1089e-07
ENSG00000226816.3	AC005082.1	3.463	6.03105e-08
ENSG00000250343.1	STK32A-AS1	3.45979	0.00145544
ENSG00000230699.2	AL645608.2	3.45343	0.00492516
ENSG00000275092.1	AL031710.2	3.43968	0.0013837
ENSG00000233643.2	LINC02625	3.43506	0.00320391
ENSG00000260423.2	LINC02367	3.43435	1.09155e-06
ENSG00000226562.4	CYP4F26P	3.43296	9.4113e-05
ENSG00000253258.1	AC068228.1	3.43272	0.00170215
ENSG00000258512.1	LINC00239	3.43221	1.93643e-07
ENSG00000287342.1	AC188616.1	3.42862	5.51429e-07
ENSG00000251095.7	AC093866.1	3.42171	0.000284472
ENSG00000236039.3	LINC02889	3.41779	1.97512e-09
ENSG00000223813.3	AC007255.1	3.40915	0.00142094
ENSG00000262115.1	AC027601.2	3.40807	1.39899e-07
ENSG00000258791.9	LINC00520	3.40645	0.00312813
ENSG00000261227.2	AC140912.1	3.39549	2.4912e-08
ENSG00000227733.10	AC239809.3	3.39242	1.18721e-10
ENSG00000253307.1	AC011676.1	3.38713	0.00646711
ENSG00000277351.1	AC013553.3	3.38398	0.000231151
ENSG00000272405.1	AL365181.3	3.36799	5.395e-05
ENSG00000265702.2	AC005821.1	3.36311	0.00472902
ENSG00000267108.1	AP001029.1	3.36192	0.0161906
ENSG00000286062.1	AC092353.2	3.35505	0.0041611
ENSG00000204603.7	LINC01257	3.34267	0.000164188
ENSG00000253302.1	STAU2-AS1	3.34183	3.18679e-10
ENSG00000236780.7	LINC01829	3.33053	9.69749e-09
ENSG00000280639.1	LINC02204	3.32696	9.1603e-05
ENSG00000259577.2	CERNA1	3.32677	1.69164e-14
ENSG00000278925.1	AC005753.1	3.32461	6.50171e-05
ENSG00000214353.8	VAC14-AS1	3.30485	9.73089e-06
ENSG00000258525.2	AL049830.3	3.30384	0.0155715
ENSG00000271811.1	Z97200.1	3.30239	0.000782808
ENSG00000250295.6	RDH10-AS1	3.30016	1.633e-08
ENSG00000287119.1	AC092580.4	3.29814	0.00355508
ENSG00000240350.3	SOCAR	3.29775	0.000582719
ENSG00000236053.1	LINC01067	3.29571	0.00062409
ENSG00000228022.6	HCG20	3.295	3.01804e-05
ENSG00000237222.4	LINC01968	3.29083	0.0013365
ENSG00000259459.6	LINC02568	3.2906	2.02385e-05
ENSG00000244151.1	AC010973.2	3.28461	9.89612e-06
ENSG00000260118.1	AL157700.1	3.27344	9.86974e-10
ENSG00000287352.1	AC011029.1	3.27206	0.00847152
ENSG00000225857.5	LINC02816	3.26032	0.024616
ENSG00000260910.2	LINC00565	3.2582	4.10676e-08
ENSG00000261762.1	AC027228.2	3.24871	2.76878e-06
ENSG00000231439.4	WASIR2	3.22657	0.00291608
ENSG00000233682.3	AL356417.2	3.22321	0.00601093
ENSG00000250033.5	SLC7A11-AS1	3.22175	0.00221711
ENSG00000269289.6	AC011503.1	3.22024	3.4268e-05
ENSG00000286407.1	AC004863.1	3.21654	7.36606e-07
ENSG00000267048.1	AC092143.3	3.20054	1.40131e-09
ENSG00000228742.11	LINC02577	3.19817	0.00797144
ENSG00000258943.1	AL049871.1	3.18303	1.83625e-05
ENSG00000230316.7	FEZF1-AS1	3.18168	3.84964e-05
ENSG00000271334.6	LINC02104	3.17623	2.79547e-13
ENSG00000267466.1	AC021683.1	3.17126	2.05842e-05
ENSG00000283122.1	HYMAI	3.17073	0.000574589
ENSG00000287633.1	AL161640.3	3.16813	0.000860514
ENSG00000281491.1	DNAJB5-DT	3.16412	2.855e-05
ENSG00000257067.6	LINC02703	3.15001	0.00532828
ENSG00000254275.6	LINC00824	3.14905	0.000101929
ENSG00000263724.2	DLGAP1-AS3	3.14539	5.08114e-08
ENSG00000254349.6	MIR2052HG	3.1423	0.0113396
ENSG00000230176.3	LINC01433	3.13495	3.42375e-06
ENSG00000224945.1	AL353150.1	3.13442	4.79256e-08
ENSG00000287828.1	AL354743.2	3.13357	0.000144344
ENSG00000223356.1	AL590666.1	3.13161	2.32551e-05
ENSG00000237166.2	LINC01792	3.12988	0.0239189
ENSG00000271032.1	AC020907.4	3.12352	2.09045e-06
ENSG00000286196.1	AL162586.2	3.12054	2.19375e-05
ENSG00000286324.1	AL033381.3	3.11981	0.00012729
ENSG00000273445.1	AC133644.1	3.11933	2.57462e-05
ENSG00000253844.1	AC064807.2	3.10178	2.29612e-07
ENSG00000282787.1	AL157888.1	3.10114	0.0246363
ENSG00000248206.2	AC074194.1	3.10058	1.44072e-05
ENSG00000287190.1	AC239799.2	3.09528	2.58782e-10
ENSG00000287051.1	AC121757.2	3.08782	9.79127e-13
ENSG00000224459.1	SLC25A34-AS1	3.08776	0.0134201
ENSG00000286337.1	AC025370.2	3.08763	1.90479e-07
ENSG00000286540.1	AL096854.1	3.08459	5.37697e-05
ENSG00000272056.1	AC013472.2	3.08136	0.00304519
ENSG00000188660.4	LINC00319	3.07683	0.000100049
ENSG00000175746.6	C15orf54	3.07626	0.00315918
ENSG00000230606.11	AC092683.1	3.07384	0.00022796
ENSG00000261821.2	AC090826.1	3.07351	3.03809e-05
ENSG00000233117.4	LINC00702	3.07249	2.83958e-13
ENSG00000233251.8	AC007743.1	3.07069	1.35094e-11
ENSG00000223652.2	AC106786.1	3.07044	1.56572e-06
ENSG00000225670.4	CADM3-AS1	3.06912	0.0101026
ENSG00000287477.1	AL356495.1	3.06903	0.000317754
ENSG00000258676.5	AC091544.2	3.06876	0.0113901
ENSG00000260578.1	AC110597.1	3.06361	4.68844e-19
ENSG00000223949.8	ROR1-AS1	3.05548	0.00970524
ENSG00000197301.7	HMGA2-AS1	3.05329	0.017226
ENSG00000261296.1	AC126323.6	3.04932	0.00484285
ENSG00000287935.1	AC136297.1	3.04741	1.38964e-05
ENSG00000267440.2	LINC02594	3.04196	0.000498041
ENSG00000287652.1	AC000082.1	3.0412	3.31645e-06
ENSG00000233818.1	AP000695.2	3.03877	1.80859e-07
ENSG00000264269.1	AC016866.1	3.03412	0.023757
ENSG00000275703.1	U47924.3	3.03295	0.000963185
ENSG00000236711.2	SMAD9-IT1	3.03215	0.00302228
ENSG00000270076.1	AF131215.7	3.03057	0.000109846
ENSG00000227954.7	TARID	3.01856	3.00803e-05
ENSG00000245080.7	MIR3150BHG	3.01358	0.0207139
ENSG00000245694.10	CRNDE	3.01348	5.18609e-13
ENSG00000225611.1	LINC02158	3.01001	1.14826e-06
ENSG00000284948.1	AC107959.4	3.00895	1.0089e-08
ENSG00000260057.6	LINC01571	3.00875	0.000719192
ENSG00000255571.9	MIR9-3HG	3.00753	2.67611e-07
ENSG00000253666.2	AP000424.1	3.00585	1.75165e-07
ENSG00000231943.9	PGM5P4-AS1	3.00413	0.0438241
ENSG00000277144.1	AC092757.3	3.0011	2.2493e-09
ENSG00000287527.1	AC005753.3	3.00079	2.89492e-05
ENSG00000285517.1	AC010198.2	3.00074	3.84109e-16
ENSG00000241479.1	MECOM-AS1	2.99015	0.0146392
ENSG00000258955.2	LINC00519	2.98279	0.00997994
ENSG00000262619.2	LINC00621	2.97982	8.38966e-07
ENSG00000125462.19	MIR9-1HG	2.97509	2.29626e-14
ENSG00000269243.1	AC008894.2	2.97458	7.89935e-05
ENSG00000204528.3	PSORS1C3	2.96941	5.64661e-06
ENSG00000283646.2	LINC02009	2.96925	5.42431e-07
ENSG00000260466.1	AC126696.2	2.96904	0.0210899
ENSG00000205740.2	AL359878.1	2.95677	4.54626e-09
ENSG00000287707.1	AC115284.4	2.94909	4.64554e-05
ENSG00000249859.12	PVT1	2.94715	7.37853e-16
ENSG00000260337.4	AC091544.4	2.94325	0.000188969
ENSG00000250696.5	AC111000.4	2.94264	1.01871e-13
ENSG00000229654.1	LINC02526	2.94085	0.0101091
ENSG00000262136.1	AC092115.3	2.93997	1.87708e-05
ENSG00000287603.1	AC008403.3	2.9335	0.000845411
ENSG00000256940.2	PPP1R14B-AS1	2.93252	5.41893e-05
ENSG00000236209.1	AC104135.1	2.93074	0.0102785
ENSG00000246662.6	LINC00535	2.92787	3.48991e-24
ENSG00000272321.1	AP003355.2	2.92565	0.0384955
ENSG00000232850.3	PTGES2-AS1	2.91924	0.000228999
ENSG00000232490.6	OSBPL10-AS1	2.91826	0.0267204
ENSG00000250049.7	AC114316.1	2.91791	2.90303e-06
ENSG00000253339.2	AC111149.2	2.90307	0.00702513
ENSG00000255182.2	AC084125.2	2.8994	1.68982e-17
ENSG00000233521.7	LINC01638	2.89874	0.00131318
ENSG00000245614.4	DDX11-AS1	2.89615	3.23459e-08
ENSG00000258279.4	LINC00592	2.89553	0.0241633
ENSG00000230499.1	AC108463.2	2.89515	5.99376e-05
ENSG00000261327.5	AC134312.5	2.89475	0.000123585
ENSG00000240498.9	CDKN2B-AS1	2.89094	1.37708e-08
ENSG00000254431.1	AC084083.1	2.8896	0.000241677
ENSG00000229951.5	FLJ31356	2.8888	1.67654e-05
ENSG00000262903.1	AC027796.4	2.88792	5.9055e-07
ENSG00000261342.1	AC006538.1	2.88345	3.82549e-09
ENSG00000287336.1	AL137157.1	2.88342	0.00640621
ENSG00000233930.4	KRTAP5-AS1	2.88266	1.12633e-06
ENSG00000250509.2	AC034213.1	2.87883	0.0230273
ENSG00000248668.3	OXCT1-AS1	2.87713	0.000748543
ENSG00000260711.2	AL121839.2	2.87105	1.83236e-10
ENSG00000238260.1	AL513320.1	2.87014	0.000121728
ENSG00000286575.1	AL356608.3	2.86918	1.91805e-08
ENSG00000265688.2	MAFG-DT	2.86686	2.83957e-24
ENSG00000253671.3	AC027117.1	2.86399	3.32357e-10
ENSG00000287737.1	AC132872.5	2.85764	9.70366e-10
ENSG00000286501.1	AC018545.1	2.85432	0.0317303
ENSG00000253414.3	AC124067.2	2.85348	0.000160772
ENSG00000237301.1	AL121992.1	2.84863	1.09458e-05
ENSG00000234948.2	LINC01524	2.84745	0.000979614
ENSG00000250137.1	AC093607.1	2.84572	1.43371e-05
ENSG00000262202.4	AC007952.4	2.84344	0.0227393
ENSG00000234362.6	LINC01914	2.84284	1.59266e-05
ENSG00000261068.2	AL512274.1	2.835	2.12622e-05
ENSG00000267199.1	AP001029.2	2.83331	6.89779e-09
ENSG00000229869.1	AL359878.2	2.82968	7.4669e-06
ENSG00000232233.1	LINC02043	2.82602	0.000828647
ENSG00000283689.1	AC018553.2	2.8243	0.00121579
ENSG00000227256.1	MIS18A-AS1	2.82353	2.02558e-05
ENSG00000237080.3	EHMT2-AS1	2.82003	0.000351273
ENSG00000240093.1	AC093627.3	2.81906	3.95504e-05
ENSG00000272512.1	AL645608.7	2.81631	6.62638e-07
ENSG00000238062.6	SPATA3-AS1	2.81249	1.70635e-05
ENSG00000239593.1	AL513122.2	2.80974	0.0152885
ENSG00000265413.1	AP001094.2	2.80129	3.12634e-08
ENSG00000254054.3	AC087273.2	2.79699	5.90458e-05
ENSG00000273416.1	AL732292.2	2.79393	6.39997e-07
ENSG00000232527.8	LINC02802	2.79378	0.0166977
ENSG00000232814.2	COL4A2-AS1	2.79128	2.00896e-06
ENSG00000271778.1	AC080013.2	2.78729	5.07589e-06
ENSG00000246465.1	AC138904.1	2.78674	0.00021915
ENSG00000259504.2	AC026992.1	2.78589	0.0066283
ENSG00000273230.1	AC102953.2	2.78538	1.96124e-13
ENSG00000270210.1	AC104695.2	2.78493	1.98692e-06
ENSG00000226330.1	AL606489.1	2.78427	9.33793e-06
ENSG00000272752.6	STAG3L5P-PVRIG2P-PILRB	2.78313	2.37428e-05
ENSG00000288079.1	AC026329.1	2.78234	0.0107833
ENSG00000267750.6	RUNDC3A-AS1	2.78156	0.000123199
ENSG00000260917.1	AL158212.3	2.77467	1.8322e-14
ENSG00000260281.6	ITFG1-AS1	2.77377	8.82886e-05
ENSG00000229983.1	AL606468.1	2.77306	0.030035
ENSG00000260254.1	AP000997.3	2.77298	0.0137876
ENSG00000227619.3	AL391056.1	2.77122	8.24547e-08
ENSG00000261357.1	AC099518.2	2.7712	0.000737844
ENSG00000264548.1	AC132872.2	2.76732	1.15636e-05
ENSG00000288547.3	C3orf36	2.76673	4.51516e-07
ENSG00000227017.1	AC007036.1	2.76591	0.00392782
ENSG00000234754.2	LINC02817	2.76578	5.90925e-07
ENSG00000238120.1	LINC01589	2.76549	0.000718729
ENSG00000258082.1	AL391832.3	2.76362	3.24205e-05
ENSG00000257556.2	LINC02298	2.76346	4.22697e-08
ENSG00000259763.2	LINC02157	2.76277	0.0261785
ENSG00000230400.3	LINC01747	2.761	0.02495
ENSG00000226194.5	LINC02519	2.76009	1.15605e-05
ENSG00000223522.2	AC093690.1	2.75495	1.55015e-06
ENSG00000285736.1	AC131025.3	2.75239	0.000155208
ENSG00000287082.1	AP001042.3	2.75163	0.00477742
ENSG00000187951.11	AC091057.1	2.74785	5.55464e-09
ENSG00000275719.1	AC008622.2	2.74743	0.00017118
ENSG00000267279.2	AC090409.1	2.74449	6.4064e-07
ENSG00000273489.1	AC008264.2	2.7366	2.02927e-07
ENSG00000267769.1	AC011498.6	2.73453	9.66462e-05
ENSG00000257829.1	AC121757.1	2.7313	4.18838e-12
ENSG00000255031.5	AP002807.1	2.71709	1.11316e-09
ENSG00000261253.2	AC137932.2	2.71302	2.98083e-07
ENSG00000267811.1	AP001160.2	2.71283	0.000707581
ENSG00000286145.2	AC068282.1	2.70673	0.0145574
ENSG00000250334.6	LINC00989	2.70262	5.13875e-06
ENSG00000225579.2	EDNRB-AS1	2.70111	0.00766481
ENSG00000280721.1	LINC01943	2.6973	2.30252e-06
ENSG00000266445.1	NARF-AS1	2.69513	0.00719842
ENSG00000226149.6	AL356124.1	2.69451	2.33635e-05
ENSG00000260196.1	AC124798.1	2.69284	5.27876e-08
ENSG00000269894.1	AC018809.1	2.69161	0.00159066
ENSG00000259605.3	AC074212.1	2.691	5.5763e-10
ENSG00000284237.1	LINC02767	2.68619	4.27457e-11
ENSG00000204758.8	AC008429.1	2.68551	1.12672e-11
ENSG00000229618.3	AC011287.1	2.68083	9.12226e-05
ENSG00000273297.2	AC009275.1	2.67772	1.70056e-08
ENSG00000187013.4	LINC02875	2.67604	8.3523e-08
ENSG00000225329.3	LHFPL3-AS2	2.67286	0.000113225
ENSG00000249669.10	CARMN	2.67257	1.86856e-05
ENSG00000287319.1	AC079822.1	2.67221	0.0164005
ENSG00000226167.1	AP4B1-AS1	2.6721	6.56386e-06
ENSG00000224969.1	AL645608.1	2.66383	0.000172595
ENSG00000254968.7	LINC02763	2.66243	0.00014213
ENSG00000272070.1	AC005618.1	2.66043	4.61691e-08
ENSG00000223806.8	LINC00114	2.66042	0.00439597
ENSG00000229953.1	AL590666.2	2.65938	0.000220588
ENSG00000258474.1	LINC02313	2.65438	0.00589454
ENSG00000223941.5	LINC01014	2.6531	0.0313459
ENSG00000272715.1	AL157904.1	2.649	0.00286521
ENSG00000268649.5	AL132655.2	2.64636	0.0320544
ENSG00000227740.2	LINC02803	2.64629	2.977e-06
ENSG00000264513.1	AC006270.1	2.64522	0.0149609
ENSG00000224961.3	LINC01752	2.64458	0.000158038
ENSG00000203808.12	BVES-AS1	2.64434	0.00523204
ENSG00000261664.5	TTC39A-AS1	2.6381	0.00305278
ENSG00000286153.1	AP000331.1	2.63353	5.39487e-05
ENSG00000273419.1	AC004877.1	2.63272	0.00395184
ENSG00000243433.1	AC010973.1	2.6296	0.0138391
ENSG00000249631.6	AC005699.1	2.62833	0.00747449
ENSG00000287564.1	AL359546.1	2.62166	0.00843813
ENSG00000283265.1	AL356234.3	2.61973	0.00244541
ENSG00000276691.1	AC004466.3	2.61886	0.00281931
ENSG00000281398.4	SNHG4	2.61625	1.13517e-09
ENSG00000269365.2	AC120349.1	2.61248	0.0477898
ENSG00000238178.7	AC078993.1	2.61167	0.012907
ENSG00000286952.1	AC093928.1	2.61141	4.38921e-07
ENSG00000284719.1	AL033527.3	2.61112	5.23619e-07
ENSG00000260123.2	CARMAL	2.61077	0.0331612
ENSG00000235837.1	AC073333.1	2.60587	0.0105558
ENSG00000250584.3	LINC01511	2.60466	0.0195592
ENSG00000287584.1	AC004837.4	2.59721	0.00123959
ENSG00000203706.8	SERTAD4-AS1	2.59591	1.81997e-06
ENSG00000272138.2	LINC01607	2.59343	8.07189e-12
ENSG00000288559.1	AC016394.2	2.593	3.3953e-21
ENSG00000269191.1	AC005387.2	2.59046	3.17599e-05
ENSG00000272109.2	AC008906.2	2.5888	0.000673177
ENSG00000238045.9	AC009133.1	2.58775	1.3574e-08
ENSG00000276071.1	AC074138.1	2.58417	2.88265e-06
ENSG00000272434.1	AC137630.3	2.58295	0.000230612
ENSG00000258086.1	AC079313.1	2.57831	0.00206315
ENSG00000267605.7	AC016590.1	2.57794	0.00302323
ENSG00000277631.5	PGM5P3-AS1	2.57708	0.00408527
ENSG00000232259.1	AL158166.2	2.57632	0.0432691
ENSG00000248455.6	LINC02217	2.57254	0.00213495
ENSG00000254528.7	AP000757.1	2.57225	1.7712e-08
ENSG00000268658.5	LINC00664	2.56952	7.21772e-06
ENSG00000245213.7	AC105285.1	2.56932	1.52407e-12
ENSG00000266970.1	AC061992.2	2.55976	7.64581e-05
ENSG00000260285.1	AL133367.1	2.55953	2.8303e-13
ENSG00000265542.5	AC015845.2	2.55481	0.000223832
ENSG00000236481.1	LINC02195	2.55192	0.00734142
ENSG00000269815.1	AC010463.3	2.55023	0.000722326
ENSG00000232729.8	AC211433.1	2.54983	0.00160875
ENSG00000271390.1	AP003973.2	2.54604	0.0322409
ENSG00000267147.2	LINC01842	2.53989	0.0330985
ENSG00000279206.1	AC004943.3	2.53569	0.0414748
ENSG00000267583.5	AC007998.3	2.53008	0.000322593
ENSG00000275437.1	AL121832.3	2.52679	3.58431e-07
ENSG00000261655.1	AC100803.3	2.5263	5.06517e-07
ENSG00000272783.1	AC147067.2	2.52499	0.000155517
ENSG00000224066.1	AL049795.1	2.52483	0.0364029
ENSG00000259087.5	AL121790.2	2.52217	0.000136807
ENSG00000232306.2	AC012485.2	2.51723	0.000732945
ENSG00000259732.1	AC092757.2	2.51594	3.51089e-06
ENSG00000244300.3	GATA2-AS1	2.51293	1.93091e-10
ENSG00000286619.1	AC119673.2	2.51063	0.00157705
ENSG00000286570.1	AC104304.3	2.50956	0.0292225
ENSG00000227230.1	AL606534.1	2.50333	0.0197289
ENSG00000287427.1	AL390236.1	2.50326	0.025018
ENSG00000271858.5	CYB561D2	2.50191	0.000249371
ENSG00000272425.1	AC009902.3	2.49419	0.00325284
ENSG00000275620.1	FLJ16779	2.49344	0.0258395
ENSG00000285016.1	AC017002.3	2.49093	0.0153967
ENSG00000287306.1	AC016821.1	2.4834	0.00166437
ENSG00000278112.1	AC145423.2	2.47727	2.30835e-05
ENSG00000233355.7	CHRM3-AS2	2.47485	5.51647e-05
ENSG00000287580.1	AC073349.4	2.47443	0.00175714
ENSG00000257219.6	LNCOG	2.47086	0.000198345
ENSG00000276115.1	AC026356.2	2.46774	9.94569e-07
ENSG00000197989.14	SNHG12	2.46609	8.76765e-09
ENSG00000225218.1	AP001628.1	2.46392	0.0239154
ENSG00000205622.11	AP001042.1	2.46364	3.34806e-06
ENSG00000287059.1	AC090004.2	2.46083	0.000881292
ENSG00000261634.4	AC026992.2	2.45893	2.13615e-05
ENSG00000245667.2	AC006064.1	2.45689	0.00160493
ENSG00000286694.1	AL161935.3	2.45676	0.0092957
ENSG00000260807.7	CEROX1	2.4564	8.22871e-08
ENSG00000272211.1	AC114760.2	2.45404	2.33562e-05
ENSG00000249453.1	AC092834.1	2.45296	0.00097772
ENSG00000231252.3	AC099792.1	2.44783	0.0105343
ENSG00000264112.1	AC015813.1	2.44504	4.51426e-09
ENSG00000261114.1	AC012181.1	2.44499	7.42897e-06
ENSG00000226669.2	AL354977.1	2.43925	0.0245112
ENSG00000237159.6	CNTFR-AS1	2.43904	0.000885512
ENSG00000260577.2	AC126773.4	2.43858	0.037235
ENSG00000258346.1	AC079384.1	2.4375	0.0255392
ENSG00000287338.1	AL929091.1	2.43377	0.0113458
ENSG00000254973.2	AC105219.3	2.42967	0.00160572
ENSG00000246792.3	AC106038.1	2.42649	0.000289193
ENSG00000278156.2	TSC22D1-AS1	2.42222	1.14313e-07
ENSG00000284966.3	AL138689.2	2.42051	4.98958e-05
ENSG00000273055.1	AC005046.1	2.41912	4.46264e-10
ENSG00000286282.1	AC021733.4	2.41885	0.0247444
ENSG00000286423.1	AC004817.5	2.41835	0.00356979
ENSG00000274259.2	SYNGAP1-AS1	2.4161	0.00849429
ENSG00000237512.6	UNC5B-AS1	2.41491	0.00452036
ENSG00000254966.1	AC103974.1	2.41143	2.30852e-06
ENSG00000237686.7	AL109615.3	2.40792	7.11564e-06
ENSG00000249628.3	LINC00942	2.40664	0.000334171
ENSG00000272417.1	AC034229.4	2.40538	0.000983242
ENSG00000272668.2	AL590560.3	2.40228	8.43927e-06
ENSG00000236671.9	PRKG1-AS1	2.39835	0.00209224
ENSG00000172965.17	MIR4435-2HG	2.39564	1.51643e-12
ENSG00000262172.1	AC116025.2	2.39528	0.00206642
ENSG00000285859.1	AL512598.2	2.39464	0.00120325
ENSG00000267216.1	ZNF8-ERVK3-1	2.391	2.05473e-05
ENSG00000286369.1	AP002813.1	2.39013	2.66933e-09
ENSG00000283031.2	AC009242.1	2.38561	0.000251016
ENSG00000258569.1	AC007376.2	2.38368	0.00443784
ENSG00000203392.3	AC105020.1	2.38131	8.40111e-08
ENSG00000259251.2	AC104590.1	2.3778	0.00553827
ENSG00000285518.1	AC004900.1	2.37734	0.000859098
ENSG00000279249.3	AC007614.1	2.37271	0.00240965
ENSG00000285888.1	Z85996.2	2.37215	0.047252
ENSG00000204380.4	PKP4-AS1	2.37158	7.04167e-06
ENSG00000253796.2	AC104248.1	2.3711	0.0150518
ENSG00000285018.1	AC245140.3	2.36851	0.00962309
ENSG00000258820.5	AF111167.1	2.36195	0.0329796
ENSG00000263786.1	AC022211.1	2.36145	0.0406177
ENSG00000271387.1	AL445228.2	2.36034	0.0434485
ENSG00000273001.1	PFKP-DT	2.35961	0.00740239
ENSG00000249307.7	LINC01088	2.35861	0.000245918
ENSG00000260868.1	LINC01960	2.35674	0.00150313
ENSG00000288018.1	AP003120.1	2.356	2.52364e-11
ENSG00000280916.2	FOXCUT	2.35459	0.00393771
ENSG00000233246.1	PHC2-AS1	2.35	0.00364582
ENSG00000251003.9	ZFPM2-AS1	2.3461	3.97851e-06
ENSG00000228952.1	LINC02041	2.34592	0.00323607
ENSG00000285572.2	AL136441.1	2.3439	0.00250866
ENSG00000256811.1	AC079360.1	2.3433	0.000182403
ENSG00000267138.1	AC005954.1	2.34167	0.0401643
ENSG00000212766.9	EWSAT1	2.34043	5.85641e-05
ENSG00000286562.1	Z98742.4	2.33697	0.0155392
ENSG00000226197.3	AL583785.1	2.33673	0.0120511
ENSG00000268366.1	AC010271.1	2.33148	0.000765227
ENSG00000229431.1	MED8-AS1	2.33111	1.08012e-05
ENSG00000258857.1	AL359397.1	2.33095	0.0059789
ENSG00000286207.1	AC012443.2	2.33077	3.92373e-05
ENSG00000250159.7	AC106791.1	2.33041	0.000139318
ENSG00000258811.1	AL583810.2	2.32319	0.00651369
ENSG00000187185.4	AC092118.1	2.32308	2.87941e-13
ENSG00000242798.1	AC073842.2	2.32059	2.17837e-05
ENSG00000286360.1	AC107081.3	2.32038	6.88602e-05
ENSG00000272720.1	AL022322.1	2.31985	9.10675e-08
ENSG00000231527.7	FAM27C	2.31983	4.51745e-14
ENSG00000255176.1	AP000941.1	2.31693	0.00292161
ENSG00000250337.7	PURPL	2.31322	0.000780893
ENSG00000266236.1	NARF-IT1	2.30977	0.000967894
ENSG00000260051.1	AL031600.1	2.30936	0.00137548
ENSG00000203709.12	MIR29B2CHG	2.30758	4.45485e-09
ENSG00000254416.6	LINC02732	2.30752	0.00395485
ENSG00000242125.3	SNHG3	2.30692	1.82612e-10
ENSG00000286451.1	AL499602.1	2.3065	2.03497e-05
ENSG00000262772.2	LINC01977	2.3036	0.00196279
ENSG00000228109.1	MELTF-AS1	2.29689	7.61062e-07
ENSG00000288056.1	AL023806.4	2.29499	0.00425316
ENSG00000259416.2	LINC02883	2.29479	0.000730431
ENSG00000230838.1	LINC01614	2.28981	9.16193e-05
ENSG00000272872.1	AP000525.1	2.28977	0.0163349
ENSG00000237371.1	AL355803.1	2.28917	0.000158645
ENSG00000265752.3	AC010754.1	2.28853	0.0123052
ENSG00000288162.1	AL596442.4	2.28824	6.28681e-06
ENSG00000288538.1	AP002985.1	2.28784	6.60442e-07
ENSG00000285520.1	AL353586.1	2.28761	0.0394956
ENSG00000286705.1	AC079140.6	2.2873	1.4311e-06
ENSG00000246228.6	CASC8	2.28653	0.000754082
ENSG00000180139.11	ACTA2-AS1	2.28612	0.0103196
ENSG00000267986.1	AC130469.1	2.28596	0.010059
ENSG00000203684.5	IBA57-DT	2.28572	2.30007e-05
ENSG00000259407.1	AC021739.2	2.27588	3.83565e-06
ENSG00000179136.7	LINC00670	2.27513	0.0404843
ENSG00000285840.2	AL353648.1	2.27114	0.0210664
ENSG00000255310.2	AF131215.5	2.27071	1.43306e-16
ENSG00000260942.1	CAPN10-DT	2.26643	1.43259e-07
ENSG00000261610.1	AP000265.1	2.26598	0.0250598
ENSG00000233030.2	AC243772.2	2.26519	0.00362904
ENSG00000286909.1	AC024560.4	2.26258	1.28811e-05
ENSG00000267560.1	AC027514.2	2.26083	0.000682446
ENSG00000259453.1	AC087286.4	2.26033	0.00162314
ENSG00000223561.7	AC005165.1	2.25879	0.000301332
ENSG00000259933.6	AC009065.2	2.25736	0.00364446
ENSG00000267523.1	AC008735.2	2.25712	4.5903e-06
ENSG00000259762.1	AC021739.4	2.2558	5.21437e-06
ENSG00000267737.1	AC087645.2	2.25424	3.69907e-06
ENSG00000272097.2	AL024498.1	2.2535	5.71835e-05
ENSG00000269246.1	AC011445.1	2.25323	6.09429e-06
ENSG00000188242.4	PP7080	2.25286	0.000456606
ENSG00000225684.4	FAM225B	2.2511	0.000919695
ENSG00000253161.5	LINC01605	2.25083	0.0430518
ENSG00000286289.1	AL133482.1	2.24914	0.00687905
ENSG00000272620.2	AFAP1-AS1	2.24839	9.86568e-05
ENSG00000230970.4	HHATL-AS1	2.24603	0.00180914
ENSG00000271584.2	LINC02550	2.24539	0.0209032
ENSG00000262712.1	AC012676.1	2.24402	1.36244e-08
ENSG00000253595.6	LINC01300	2.24349	0.010857
ENSG00000232677.9	LINC00665	2.24206	6.80348e-08
ENSG00000240499.7	AC004594.1	2.24193	2.48939e-06
ENSG00000203279.4	AL590705.1	2.24087	0.00112386
ENSG00000249916.1	AC119150.1	2.24066	0.000140881
ENSG00000257279.1	AC127164.1	2.23863	0.00142819
ENSG00000259436.1	AC010247.2	2.23499	1.19884e-06
ENSG00000261744.1	AC116552.1	2.23445	5.7688e-05
ENSG00000257671.1	KRT7-AS	2.22889	0.000146779
ENSG00000274964.1	AC026356.1	2.22889	1.81078e-09
ENSG00000285758.2	AC036214.4	2.22404	1.33513e-05
ENSG00000280693.2	SH3PXD2A-AS1	2.22073	0.00517618
ENSG00000249231.8	CASC16	2.21952	0.0451741
ENSG00000284634.1	AC092821.3	2.21882	0.0013193
ENSG00000269148.1	AC092301.1	2.21872	0.000552046
ENSG00000233791.5	LINC01136	2.21668	0.00319912
ENSG00000250551.1	MIR583HG	2.21371	0.00024865
ENSG00000116652.6	DLEU2L	2.21279	0.00172018
ENSG00000264964.2	AP001033.1	2.21034	4.22468e-09
ENSG00000253853.3	AC246817.1	2.20554	0.0483557
ENSG00000273321.1	AC023983.2	2.20526	0.0165442
ENSG00000286379.1	AL591845.1	2.20227	0.000298883
ENSG00000230258.6	AC005208.1	2.20137	0.0294895
ENSG00000228288.7	PCAT6	2.20079	6.0833e-12
ENSG00000276408.1	AC025287.2	2.20003	0.000310913
ENSG00000206195.11	DUXAP8	2.19867	0.000205027
ENSG00000270933.1	AC010719.1	2.19843	0.000171134
ENSG00000274213.1	AC015912.3	2.19825	2.86673e-05
ENSG00000261386.2	AC027682.4	2.19735	7.99458e-05
ENSG00000235523.1	AL135924.2	2.1971	0.000366513
ENSG00000261373.1	VPS9D1-AS1	2.19635	1.85525e-05
ENSG00000277200.1	AC005696.4	2.1944	0.00493691
ENSG00000272491.1	AL109659.2	2.19186	0.000381307
ENSG00000287799.1	AC005014.4	2.19036	0.012858
ENSG00000260996.1	BX255925.1	2.18838	1.04473e-05
ENSG00000260555.1	AC092681.2	2.18803	2.21218e-06
ENSG00000246130.1	AC107959.2	2.18721	0.00574968
ENSG00000255240.6	AP001636.3	2.18647	1.80533e-13
ENSG00000232401.2	LINC00112	2.18402	0.0161924
ENSG00000244675.2	AC108676.1	2.1835	1.52834e-06
ENSG00000274372.5	LINC02804	2.18333	0.000125302
ENSG00000264365.1	AC023983.1	2.18259	0.0249672
ENSG00000287762.1	AC108050.1	2.18132	0.0350229
ENSG00000258793.1	AL355102.4	2.17809	3.19921e-06
ENSG00000287750.1	AL353572.4	2.17679	2.549e-09
ENSG00000273599.1	AL731571.1	2.17653	1.47796e-11
ENSG00000287738.1	AL359764.3	2.17573	0.027117
ENSG00000231106.2	LINC01436	2.17567	0.0305605
ENSG00000237101.1	AC092809.4	2.17556	0.000444078
ENSG00000243273.1	AC020636.1	2.17513	0.0329864
ENSG00000255306.1	AC004923.4	2.17489	0.000372436
ENSG00000274825.1	AL023803.2	2.17303	0.00137925
ENSG00000268157.1	AC010524.1	2.17147	0.0375542
ENSG00000271781.1	AC026740.1	2.16796	9.21747e-07
ENSG00000225689.2	AL008633.1	2.16756	0.00211403
ENSG00000224985.1	AL590714.1	2.16576	6.7862e-08
ENSG00000261136.1	AC023908.3	2.16228	8.9632e-05
ENSG00000253837.1	AC090197.1	2.15952	5.85207e-06
ENSG00000255920.3	CCND2-AS1	2.15868	0.00220063
ENSG00000287507.1	AP001053.1	2.15666	0.0294738
ENSG00000164385.9	LINC01600	2.15652	0.00207332
ENSG00000237481.1	AL117350.1	2.15178	0.0073575
ENSG00000236519.1	LINC01424	2.15136	0.00197483
ENSG00000226239.2	AL031658.1	2.1502	8.59262e-05
ENSG00000256576.2	LINC02361	2.15007	5.721e-07
ENSG00000273162.1	AL133215.2	2.14908	0.00115219
ENSG00000277744.1	AC011462.4	2.14553	5.52339e-06
ENSG00000260646.1	AL031705.1	2.14537	0.0205989
ENSG00000223486.1	AC092198.1	2.14448	0.00716252
ENSG00000269918.1	AF131215.6	2.14172	2.08944e-09
ENSG00000286989.1	AL691432.4	2.14154	9.65472e-05
ENSG00000225216.6	AC007362.1	2.1411	0.0185774
ENSG00000287808.1	AL355999.1	2.14078	0.000103154
ENSG00000231507.2	LINC01353	2.14044	6.85202e-05
ENSG00000259225.7	LINC02345	2.13909	0.00029604
ENSG00000268743.1	AC008737.1	2.13908	0.0240693
ENSG00000263627.1	PPP4R1-AS1	2.13676	0.00646305
ENSG00000225138.8	SLC9A3-AS1	2.13645	7.2635e-07
ENSG00000177112.8	IRAG1-AS1	2.13639	0.00659631
ENSG00000249746.1	AC099509.1	2.13574	1.75677e-06
ENSG00000244558.6	KCNK15-AS1	2.13572	0.005584
ENSG00000286230.1	AC010327.7	2.13473	0.0035303
ENSG00000249328.3	AC036214.1	2.13334	0.00627921
ENSG00000287608.1	AC022137.3	2.13143	0.00174621
ENSG00000269352.1	PTOV1-AS2	2.13101	6.96138e-07
ENSG00000282440.1	AC074099.1	2.13029	0.0333065
ENSG00000233452.7	STXBP5-AS1	2.12884	1.99485e-09
ENSG00000282164.3	PEG13	2.12765	0.000180192
ENSG00000271788.1	AC008875.1	2.12581	0.00948909
ENSG00000275180.1	AC048341.2	2.12578	2.10736e-06
ENSG00000271871.1	AC005740.4	2.12294	0.000365297
ENSG00000272374.1	Z97832.2	2.1223	2.28196e-06
ENSG00000226445.2	BX322234.1	2.12148	1.8036e-07
ENSG00000233154.6	LINC01762	2.11991	0.000311363
ENSG00000274297.1	AC009269.5	2.11694	0.0195562
ENSG00000286785.1	LINC01622	2.11427	0.0120587
ENSG00000285960.1	AC005100.2	2.11228	0.0416733
ENSG00000233799.1	AC139887.1	2.11145	0.000702313
ENSG00000231187.3	AL356056.2	2.10942	0.000235129
ENSG00000232774.8	AL355916.1	2.10768	9.85498e-11
ENSG00000232406.7	AL121895.1	2.10738	0.00931158
ENSG00000231613.1	AC099568.1	2.10733	0.00621767
ENSG00000231728.5	TMSB15B-AS1	2.1047	0.0380059
ENSG00000285210.1	LINC02795	2.10396	0.000731698
ENSG00000264937.1	AC100830.2	2.10219	0.00466035
ENSG00000226281.4	AL031123.1	2.10194	0.0155717
ENSG00000273002.1	ARHGEF2-AS2	2.09949	0.0110088
ENSG00000251136.9	AF117829.1	2.0991	2.34129e-11
ENSG00000203327.2	AC012358.1	2.09754	0.00843892
ENSG00000288025.1	AC093849.4	2.09624	0.00675647
ENSG00000254461.1	AP001107.4	2.09336	0.00190697
ENSG00000286186.1	AC018445.5	2.09245	0.00011437
ENSG00000278192.1	AL118505.1	2.08853	0.000335182
ENSG00000249375.8	CASC11	2.08842	0.0269685
ENSG00000272854.1	AC004839.2	2.08696	3.65681e-05
ENSG00000204584.1	AC027801.1	2.08667	1.30771e-07
ENSG00000233073.2	GRM3-AS1	2.08484	0.0172594
ENSG00000287672.1	AC003086.1	2.08472	4.93028e-05
ENSG00000286482.1	AL117344.2	2.08085	0.000375859
ENSG00000287151.1	C2orf27A	2.08064	2.40522e-07
ENSG00000261207.1	AL031717.1	2.07991	0.000318698
ENSG00000236364.4	AL358115.1	2.07983	0.00280614
ENSG00000226706.1	AL161452.1	2.07933	0.0149765
ENSG00000267251.2	AC139100.1	2.07768	9.42382e-05
ENSG00000232956.9	SNHG15	2.07707	1.33564e-08
ENSG00000244649.5	LINC02086	2.07653	0.0340988
ENSG00000269489.1	AL589765.6	2.07519	0.0195656
ENSG00000275560.1	AC008115.3	2.074	6.88389e-05
ENSG00000231305.4	AC112484.1	2.07391	1.359e-05
ENSG00000225783.8	MIAT	2.07261	0.00388776
ENSG00000267834.1	AL592211.1	2.07064	0.00561246
ENSG00000281333.2	AC024941.2	2.06899	0.00407067
ENSG00000286158.1	AL034548.2	2.06863	8.10512e-10
ENSG00000277559.1	AC018553.1	2.06743	0.00264484
ENSG00000261083.3	LINC02516	2.06649	0.0226982
ENSG00000239480.1	AC073517.1	2.06626	0.0136922
ENSG00000229056.2	HECW2-AS1	2.06582	0.0190285
ENSG00000253476.1	AC091185.1	2.06211	0.000129501
ENSG00000228526.7	MIR34AHG	2.0621	8.04899e-06
ENSG00000261723.1	AC008870.4	2.06192	0.0354579
ENSG00000260252.1	AC009087.1	2.0584	0.000508984
ENSG00000197308.9	GATA3-AS1	2.05723	0.0299647
ENSG00000240535.8	AC034238.1	2.05591	0.0206352
ENSG00000254854.1	AP003390.1	2.05485	0.00276594
ENSG00000286017.1	AC011322.1	2.05469	0.000173158
ENSG00000227036.8	LINC00511	2.05292	8.29396e-05
ENSG00000247287.3	AL359220.1	2.05228	6.17335e-07
ENSG00000259488.2	AC023355.1	2.05128	0.0061334
ENSG00000225539.7	LINC01821	2.04908	0.0279396
ENSG00000244945.1	RUFY1-AS1	2.04567	2.11053e-05
ENSG00000228315.12	GUSBP11	2.04139	1.23912e-06
ENSG00000285336.1	AC108734.3	2.03994	0.00134937
ENSG00000188185.13	LINC00265	2.03883	4.78128e-08
ENSG00000278389.1	AC099518.6	2.03862	0.000690572
ENSG00000285560.1	AC103739.3	2.03828	0.00460251
ENSG00000228340.6	MIR646HG	2.03762	1.82165e-05
ENSG00000259072.2	AL355835.1	2.03658	0.000664795
ENSG00000272426.1	BX284668.5	2.03596	0.0286574
ENSG00000236526.1	AL035448.1	2.03547	0.016887
ENSG00000255224.1	AC109322.1	2.03512	1.57177e-10
ENSG00000242428.6	CFAP20DC-AS1	2.03306	0.0124498
ENSG00000272983.1	AL117339.3	2.03294	6.51504e-05
ENSG00000254143.1	AC022733.1	2.03182	0.00391338
ENSG00000259972.3	AC009120.2	2.03135	1.09797e-07
ENSG00000228649.9	SNHG26	2.03129	8.5499e-11
ENSG00000272977.1	AL008721.2	2.0309	2.92251e-07
ENSG00000287125.1	AC018695.9	2.02964	0.00791099
ENSG00000269514.3	AC024257.3	2.02825	0.00463087
ENSG00000237637.1	FRY-AS1	2.02161	0.00190696
ENSG00000260367.2	AC109460.1	2.02126	0.000699622
ENSG00000269924.1	AC024451.4	2.01851	0.00532452
ENSG00000267117.1	AC010525.1	2.01837	0.0380841
ENSG00000287575.1	AL390755.3	2.01647	0.000408951
ENSG00000268945.1	AC010422.2	2.01499	0.00227543
ENSG00000251279.1	SMIM15-AS1	2.01341	0.0374111
ENSG00000287543.1	AC013486.1	2.01261	4.94206e-06
ENSG00000272108.1	AC244517.1	2.0101	0.00258725
ENSG00000237133.1	RASGRP3-AS1	2.00956	0.000712188
ENSG00000261159.1	AC112484.3	2.0047	5.23728e-06
ENSG00000259884.1	NR4A1AS	2.00308	0.00492579
ENSG00000253105.6	AP003548.1	2.00096	0.0101098
ENSG00000230262.8	LINC02603	2.00039	0.00975894
ENSG00000273032.3	DGCR5	1.99734	4.68105e-05
ENSG00000232104.3	RFX3-AS1	1.9971	5.3239e-10
ENSG00000278698.1	AL162574.2	1.9958	0.0152036
ENSG00000285599.1	AC234917.2	1.99579	0.0467498
ENSG00000286223.1	AC064836.3	1.99553	0.000209063
ENSG00000248367.1	AC008610.1	1.99458	1.18333e-05
ENSG00000232586.1	KIAA1614-AS1	1.99114	0.0224062
ENSG00000273980.1	AL592071.1	1.99109	0.0422917
ENSG00000265800.1	AC022211.3	1.99076	0.00549042
ENSG00000265678.1	AC129510.1	1.99058	0.000425448
ENSG00000274026.2	FAM27E3	1.98815	3.87676e-05
ENSG00000227540.1	DNAJC9-AS1	1.98668	4.96512e-07
ENSG00000278434.1	AC023830.3	1.9826	0.00592363
ENSG00000259863.1	SH3RF3-AS1	1.98217	8.96652e-07
ENSG00000276523.1	AC025287.3	1.9815	0.00331887
ENSG00000287097.1	AL590550.1	1.98129	0.0287159
ENSG00000226031.5	FGF13-AS1	1.98128	0.0122916
ENSG00000273474.1	AL157392.4	1.97838	0.00038824
ENSG00000204277.1	LINC01993	1.97795	0.014415
ENSG00000273107.1	AL512598.1	1.97656	1.47906e-05
ENSG00000224259.7	LINC01133	1.9751	0.0265387
ENSG00000286598.1	AC100756.3	1.97455	0.0209339
ENSG00000286299.1	AL121938.1	1.97433	0.00512696
ENSG00000259081.1	AF111169.3	1.97402	0.000981213
ENSG00000229656.7	ITGB1-DT	1.97356	0.00919368
ENSG00000246627.6	CACNA1C-AS1	1.97251	3.25634e-05
ENSG00000181800.6	CELF2-AS1	1.97088	0.0303258
ENSG00000229694.7	LINC00484	1.96991	0.00854712
ENSG00000272037.1	AP002907.1	1.96876	0.000261803
ENSG00000261019.1	AC010132.4	1.96736	0.00214751
ENSG00000272141.1	AL390719.2	1.96606	0.00139311
ENSG00000254419.1	AL139349.1	1.9633	0.000137422
ENSG00000278638.2	AC244093.5	1.96297	0.0338027
ENSG00000226950.8	DANCR	1.96154	1.34614e-09
ENSG00000268119.6	AC010615.2	1.96067	1.15771e-05
ENSG00000204677.13	FAM153CP	1.95856	0.000732299
ENSG00000250073.3	AP000866.2	1.95771	1.09912e-06
ENSG00000234630.1	AC245060.2	1.95711	0.001984
ENSG00000229647.2	MYOSLID	1.95585	0.0141252
ENSG00000227076.1	AL158166.1	1.95208	0.00293221
ENSG00000255717.7	SNHG1	1.95012	7.19029e-09
ENSG00000230140.7	NPAS2-AS1	1.94876	0.0156931
ENSG00000287925.1	AL353576.1	1.94654	0.00143013
ENSG00000279529.1	AC008764.8	1.94485	5.7916e-10
ENSG00000253210.2	AC040970.1	1.94358	2.18733e-06
ENSG00000277368.1	AL138966.2	1.94029	0.00234919
ENSG00000269934.3	AL353593.1	1.93957	8.40677e-08
ENSG00000274184.1	AC011815.2	1.93904	0.000571379
ENSG00000275371.1	AC012645.4	1.93901	0.00605749
ENSG00000205018.2	AC092384.1	1.9388	0.00997387
ENSG00000259644.1	AC022613.3	1.93872	0.0465412
ENSG00000260167.1	AC093249.2	1.9371	0.00343771
ENSG00000272755.1	AC245297.2	1.9368	0.0170896
ENSG00000249635.1	AC109361.1	1.9343	0.0142334
ENSG00000251131.2	AC025171.3	1.934	0.00106696
ENSG00000231964.1	AL731567.1	1.9332	0.0153302
ENSG00000237399.7	PITRM1-AS1	1.93186	0.000120864
ENSG00000272540.1	AL662797.1	1.93156	0.00134843
ENSG00000260793.2	AC003102.1	1.92993	2.16034e-10
ENSG00000260088.1	DDX59-AS1	1.92953	0.000957307
ENSG00000272905.1	AC018648.1	1.92564	0.00799473
ENSG00000258583.7	LINC01500	1.92432	0.0473219
ENSG00000286563.1	AC078983.1	1.92415	0.032517
ENSG00000248202.2	LINC02234	1.92286	0.00192627
ENSG00000267365.1	KCNJ2-AS1	1.92216	0.000431892
ENSG00000272843.1	AC211476.2	1.92103	0.0416133
ENSG00000234055.1	AL158151.2	1.91974	0.035474
ENSG00000287315.1	AL670729.3	1.91814	0.00153014
ENSG00000236304.1	AP001189.1	1.91791	1.31194e-05
ENSG00000287269.1	Z82215.1	1.91786	0.0115087
ENSG00000254689.3	LINC02235	1.91759	0.00742128
ENSG00000286168.2	AC024937.3	1.91651	0.0176493
ENSG00000267751.5	AC009005.1	1.91621	2.91724e-07
ENSG00000228784.9	LINC00954	1.91577	0.00166993
ENSG00000274925.1	ZKSCAN2-DT	1.91571	4.26922e-07
ENSG00000272588.1	AC139887.4	1.9118	2.14587e-05
ENSG00000287110.1	AC112484.5	1.91116	5.66084e-06
ENSG00000275936.1	AC004263.1	1.91098	0.0195407
ENSG00000230798.5	FOXD3-AS1	1.9105	0.0245941
ENSG00000254035.1	AC104117.3	1.91029	0.000605218
ENSG00000228485.1	GRK5-IT1	1.90889	0.0383866
ENSG00000225649.6	AC064875.1	1.90848	0.000344604
ENSG00000287445.1	AC092803.3	1.90773	0.000137286
ENSG00000288663.1	AC073611.1	1.90718	5.66218e-05
ENSG00000223834.5	AL161935.1	1.90693	0.00542012
ENSG00000235790.7	PEF1-AS1	1.90679	0.00512884
ENSG00000262227.1	AC004771.2	1.90622	0.00559199
ENSG00000271936.1	AC012073.1	1.90572	1.68697e-05
ENSG00000262877.5	AC110285.2	1.90565	0.00293005
ENSG00000227719.1	AC006042.1	1.90512	0.00076682
ENSG00000259353.1	AC090515.4	1.90484	0.00543645
ENSG00000271947.1	AC017076.1	1.90472	0.0328116
ENSG00000223884.7	AC068481.1	1.90329	0.0192532
ENSG00000258454.1	AC016526.2	1.90296	0.0149625
ENSG00000284928.1	AL445205.1	1.90107	0.014167
ENSG00000274460.1	AC092119.2	1.89716	0.000167312
ENSG00000287454.1	AC008149.2	1.89598	0.00592002
ENSG00000222041.11	CYTOR	1.89595	0.000257995
ENSG00000253616.5	AC107959.3	1.89593	0.00177443
ENSG00000273356.1	LINC02019	1.89441	7.3926e-06
ENSG00000271973.1	AC141002.1	1.89282	0.0101513
ENSG00000257859.2	CASC18	1.8913	0.0216148
ENSG00000280018.4	CU634019.5	1.88905	0.020259
ENSG00000261600.1	AC233266.2	1.88881	0.0183204
ENSG00000228261.1	ITPRIP-AS1	1.88859	0.0242783
ENSG00000286150.1	AC097459.1	1.88822	0.0418565
ENSG00000223461.1	AC004471.1	1.88801	0.000390298
ENSG00000227388.3	AL133410.1	1.88661	0.000208598
ENSG00000236423.6	LINC01134	1.88574	1.01517e-10
ENSG00000257354.2	AC048341.1	1.8851	1.04382e-09
ENSG00000260495.1	AC009148.1	1.88253	0.000186829
ENSG00000271270.7	TMCC1-AS1	1.88037	4.35726e-09
ENSG00000215769.8	ARHGAP27P1-BPTFP1-KPNA2P3	1.87945	1.1657e-06
ENSG00000265100.1	AC005332.1	1.87852	3.03296e-05
ENSG00000287657.1	AC068228.3	1.87832	9.5886e-05
ENSG00000260121.1	AC138028.4	1.87624	0.00203793
ENSG00000227071.1	FOCAD-AS1	1.87617	0.0166675
ENSG00000259668.6	AC066613.1	1.87544	5.43798e-05
ENSG00000235831.7	BHLHE40-AS1	1.87499	2.51389e-10
ENSG00000255438.2	AL354813.1	1.87356	0.0210628
ENSG00000268401.2	AC007785.3	1.87091	0.00131763
ENSG00000235660.2	LINC00345	1.86938	0.0397411
ENSG00000272677.1	HNRNPD-DT	1.86783	2.14392e-05
ENSG00000255198.4	SNHG9	1.86619	6.25969e-06
ENSG00000278920.1	AC005005.4	1.86602	0.00179825
ENSG00000273399.2	AL159169.3	1.86154	0.0150231
ENSG00000270164.1	LINC01480	1.86123	0.000310107
ENSG00000260635.1	AC092338.1	1.85773	0.0227245
ENSG00000250303.4	LINC02762	1.8554	3.86464e-05
ENSG00000274270.1	AL137060.3	1.85224	0.000626344
ENSG00000276997.4	AL513314.2	1.85206	0.00413922
ENSG00000253102.1	AC004707.1	1.84994	0.000161588
ENSG00000277287.1	AL109976.1	1.84927	0.00700835
ENSG00000277324.1	AC093462.1	1.84624	0.0172835
ENSG00000272711.1	HK2-DT	1.84622	0.00011098
ENSG00000287377.1	AC090948.4	1.84441	0.0184491
ENSG00000214248.2	AC010336.1	1.84244	0.000419275
ENSG00000226180.3	AC010536.1	1.84159	2.55471e-05
ENSG00000284707.2	AC079781.5	1.84054	4.82766e-06
ENSG00000235910.2	APOA1-AS	1.83996	2.98068e-06
ENSG00000288009.1	AL353135.2	1.83801	2.19025e-07
ENSG00000274719.1	AC012653.2	1.83291	0.0352286
ENSG00000179066.8	AC020907.1	1.83185	8.30295e-05
ENSG00000259349.2	AC011921.1	1.83104	0.00198702
ENSG00000215022.7	AL008729.1	1.83032	1.77697e-08
ENSG00000279278.1	AC245060.6	1.8257	0.00324857
ENSG00000270020.1	AC009108.3	1.82454	0.00376425
ENSG00000273449.1	AC093788.1	1.82432	0.00019809
ENSG00000277423.1	AC069234.5	1.82405	0.000228576
ENSG00000228302.2	AL512770.1	1.82252	9.96212e-07
ENSG00000224043.8	CCNT2-AS1	1.82248	2.96543e-11
ENSG00000259426.6	AC027237.3	1.82186	0.00267156
ENSG00000278869.1	BX539320.1	1.82133	0.000130281
ENSG00000272161.1	AL589739.1	1.82105	0.030154
ENSG00000226862.1	AC104463.2	1.81824	0.00703619
ENSG00000225377.6	NRSN2-AS1	1.81807	5.57965e-19
ENSG00000271553.1	AC018638.7	1.81792	7.99312e-06
ENSG00000235888.3	AF064858.1	1.8178	0.000875039
ENSG00000233144.1	AL512656.1	1.81645	0.00620198
ENSG00000287170.1	AC010327.8	1.8162	0.00113926
ENSG00000269473.1	AC012313.8	1.81606	2.14523e-08
ENSG00000276166.1	AC092118.2	1.81335	0.00299468
ENSG00000175170.16	FAM182B	1.81229	0.00013907
ENSG00000243368.2	MCCC1-AS1	1.81128	0.000561968
ENSG00000224713.4	AC025165.1	1.81117	0.0172698
ENSG00000228748.2	AL450306.1	1.8109	0.00461924
ENSG00000273108.1	AL121929.2	1.80846	0.00247254
ENSG00000262188.2	LINC01978	1.80719	0.000992332
ENSG00000247324.2	AC010547.1	1.80572	0.0390057
ENSG00000251307.1	AC026704.1	1.80377	0.0141391
ENSG00000236137.1	AL445231.1	1.80369	0.000691709
ENSG00000215241.4	LINC02449	1.80349	2.42101e-05
ENSG00000267260.2	AC020928.1	1.80278	0.0120797
ENSG00000257894.2	AC027288.3	1.80238	0.00481637
ENSG00000267053.8	AC092296.2	1.80156	0.00150431
ENSG00000236991.6	EDRF1-AS1	1.79999	0.0147558
ENSG00000283317.1	AL831711.1	1.79744	0.000961707
ENSG00000256092.2	SBNO1-AS1	1.79523	2.74326e-08
ENSG00000241288.8	LINC02614	1.79064	2.41175e-06
ENSG00000242258.1	LINC00996	1.7899	0.00179409
ENSG00000285979.1	AC009090.6	1.78868	2.23673e-05
ENSG00000283360.1	AL592295.3	1.78808	0.00529846
ENSG00000247081.8	BAALC-AS1	1.78723	2.74509e-07
ENSG00000198590.12	C3orf35	1.78669	1.21393e-06
ENSG00000266708.1	AP001793.1	1.782	0.00405879
ENSG00000227953.7	LINC01341	1.7789	0.00039533
ENSG00000257270.1	AL928654.2	1.77564	1.91009e-05
ENSG00000261126.7	RBFADN	1.77493	0.00185964
ENSG00000232023.3	LINC01807	1.77302	0.00312843
ENSG00000253978.2	CTB-178M22.2	1.77167	0.00611524
ENSG00000231419.6	LINC00689	1.77107	0.00286526
ENSG00000270681.1	AC095055.1	1.77086	3.94192e-06
ENSG00000281021.1	AL078581.4	1.77014	0.0182587
ENSG00000240889.1	NDUFB2-AS1	1.76922	5.19542e-06
ENSG00000226808.3	LINC00840	1.76897	0.00256021
ENSG00000229727.7	AC013460.1	1.76875	0.0218749
ENSG00000250116.2	RHOQ-AS1	1.76854	0.00525632
ENSG00000227627.3	AL080276.2	1.76825	0.013989
ENSG00000219665.8	ZNF433-AS1	1.76633	8.75295e-10
ENSG00000276570.1	AC010327.6	1.76581	1.202e-08
ENSG00000287369.1	AC111197.1	1.76341	0.00736422
ENSG00000273289.1	AL121672.3	1.76326	0.0436676
ENSG00000259717.1	LINC00677	1.76256	0.0056767
ENSG00000228862.4	AC068389.1	1.76226	0.0223928
ENSG00000214719.13	AC005562.1	1.76223	3.37125e-05
ENSG00000276488.1	AC008735.4	1.76206	0.000493188
ENSG00000234614.1	C2CD4D-AS1	1.76181	2.08361e-07
ENSG00000261770.1	AC006504.1	1.76175	1.4004e-05
ENSG00000236963.7	LINC01141	1.76128	0.00686709
ENSG00000261008.7	LINC01572	1.75984	2.82552e-05
ENSG00000231519.1	AC007285.1	1.75926	0.004861
ENSG00000237928.6	NFIA-AS2	1.75899	0.0113572
ENSG00000181097.5	LINC02878	1.75879	1.68286e-05
ENSG00000253390.1	AC104561.1	1.75808	0.00195616
ENSG00000225313.5	AL513327.1	1.75701	1.8096e-05
ENSG00000272849.1	AC084018.1	1.75693	0.000830668
ENSG00000286367.1	AC000072.1	1.7551	0.0431945
ENSG00000277767.1	AL442128.2	1.75265	0.00236926
ENSG00000278035.1	AL121895.2	1.75207	0.00121653
ENSG00000245910.8	SNHG6	1.75164	1.0256e-10
ENSG00000267474.1	AC008569.2	1.75009	0.0128137
ENSG00000287234.1	AL592211.2	1.75004	0.00642461
ENSG00000204625.10	HCG9	1.74998	0.0028583
ENSG00000232445.2	EMSLR	1.74821	0.00174302
ENSG00000259712.1	AC023906.5	1.74722	0.00366209
ENSG00000224888.4	AC138028.2	1.74718	0.00261186
ENSG00000259062.2	ACTN1-AS1	1.74626	0.0284635
ENSG00000257086.1	AP001453.2	1.74606	0.00120757
ENSG00000275601.1	AC011330.2	1.74598	0.00171108
ENSG00000237883.2	DGUOK-AS1	1.74582	4.87783e-05
ENSG00000257913.2	DDN-AS1	1.74505	0.00624954
ENSG00000233885.7	YEATS2-AS1	1.74353	0.00342943
ENSG00000234405.2	Z69733.1	1.74214	0.0101396
ENSG00000229852.4	AC019205.1	1.74132	7.95891e-10
ENSG00000275438.1	AL031008.1	1.74132	0.0469993
ENSG00000256427.2	AC010175.1	1.74127	0.00212505
ENSG00000274751.1	AC120498.9	1.74072	0.0105782
ENSG00000261546.1	AC135782.3	1.74033	0.00918041
ENSG00000286122.1	AC016074.2	1.73996	0.00341525
ENSG00000226883.1	AL035416.1	1.73965	0.00240108
ENSG00000280924.1	LINC00628	1.73705	0.0300649
ENSG00000275223.1	AL121906.2	1.73639	0.00032326
ENSG00000174403.16	MIR1-1HG-AS1	1.73518	0.00914523
ENSG00000215417.13	MIR17HG	1.73272	0.0001488
ENSG00000268047.1	AC018766.1	1.73229	0.00344973
ENSG00000237054.9	PRMT5-AS1	1.73221	0.0374908
ENSG00000287249.1	AC005400.1	1.73097	6.16889e-10
ENSG00000272945.1	AL356299.2	1.73092	0.000593841
ENSG00000240710.1	AL512306.3	1.73021	0.00854051
ENSG00000268030.1	AC005253.1	1.729	0.000542343
ENSG00000253214.2	AC079209.1	1.72768	0.000616434
ENSG00000265791.1	AC127024.4	1.72639	0.00039181
ENSG00000287192.1	AL031005.2	1.72635	0.0325153
ENSG00000235997.3	LINC01936	1.72551	0.00919497
ENSG00000259033.2	AL356804.1	1.72488	0.000114186
ENSG00000266934.1	AC005746.1	1.72449	0.0112983
ENSG00000275491.1	LINC01730	1.72433	0.00358009
ENSG00000231903.1	AC079354.1	1.72282	0.0312008
ENSG00000226849.1	AL109811.1	1.7214	0.0142482
ENSG00000231851.6	MRPS9-AS1	1.72064	0.00136864
ENSG00000280486.2	AC005329.3	1.72025	0.000978331
ENSG00000226440.7	LAMA4-AS1	1.72015	0.015998
ENSG00000270562.1	AC097634.1	1.71597	0.020031
ENSG00000266402.3	SNHG25	1.71445	8.13351e-05
ENSG00000267265.5	AC011476.3	1.71393	3.24946e-05
ENSG00000227155.7	AL161725.1	1.70999	0.00734575
ENSG00000286458.1	AC083870.1	1.70984	0.0107136
ENSG00000259804.1	AC027682.1	1.70802	0.00312157
ENSG00000259820.1	AC083843.2	1.70688	6.7355e-06
ENSG00000231290.6	APCDD1L-DT	1.70633	0.0138281
ENSG00000237927.1	AL078604.2	1.70376	0.00153207
ENSG00000224934.5	AL391684.1	1.70297	0.00111319
ENSG00000271119.1	AC026412.3	1.70076	1.90716e-05
ENSG00000255737.2	AGAP2-AS1	1.69917	1.28703e-06
ENSG00000268189.2	AC005785.1	1.69844	0.00018354
ENSG00000262097.2	LINC02185	1.69378	0.00297978
ENSG00000234084.1	AL049552.1	1.69343	0.000187792
ENSG00000285525.1	AC099670.3	1.6923	0.029249
ENSG00000277218.1	AL139123.1	1.69138	0.0064599
ENSG00000272078.1	AL139423.1	1.69061	0.00106643
ENSG00000263990.1	AC004253.1	1.68896	0.000832882
ENSG00000241679.2	AC018450.1	1.68892	0.0376065
ENSG00000259940.2	AC109449.1	1.68863	0.00294559
ENSG00000230148.8	HOXB-AS1	1.68655	0.000493778
ENSG00000260589.1	STAM-AS1	1.68518	0.00827464
ENSG00000274414.1	AL121772.1	1.68476	0.00105915
ENSG00000185904.12	LINC00839	1.68316	0.00025052
ENSG00000277342.1	AC048344.4	1.68304	0.0290601
ENSG00000254139.1	AC104051.2	1.68183	0.0123525
ENSG00000275393.1	AC018695.6	1.6806	0.0413089
ENSG00000258317.1	AC034102.6	1.68046	0.00693542
ENSG00000272021.1	AC008592.4	1.68019	0.0109976
ENSG00000260874.5	AC106820.5	1.67969	0.0228879
ENSG00000224251.6	AL391427.1	1.67868	0.000178853
ENSG00000235481.3	UBE2R2-AS1	1.67825	0.01045
ENSG00000272320.1	AL445309.1	1.67785	0.000159853
ENSG00000259408.2	AC010809.2	1.67578	0.000411059
ENSG00000236230.2	AL356108.1	1.67197	0.0383542
ENSG00000204709.4	LINC01556	1.67136	0.00791153
ENSG00000285803.1	AL442003.1	1.67062	0.00090067
ENSG00000234741.8	GAS5	1.66723	4.08828e-09
ENSG00000204934.10	ATP6V0E2-AS1	1.66611	6.1631e-08
ENSG00000272632.1	AC097504.2	1.6653	0.0122361
ENSG00000286193.2	AC025449.2	1.66414	0.000472644
ENSG00000248254.1	AC107398.2	1.66364	0.0397015
ENSG00000249252.5	C1QTNF7-AS1	1.6628	0.000561249
ENSG00000266651.1	AC093484.4	1.66165	0.00246343
ENSG00000263531.1	AC130324.1	1.66136	0.00573026
ENSG00000260941.1	LINC00622	1.66113	0.000353139
ENSG00000271857.1	AL096865.1	1.66101	0.0421
ENSG00000287054.1	AC113410.5	1.6608	0.0417651
ENSG00000273066.5	AL355987.4	1.6602	5.6009e-05
ENSG00000249700.9	SRD5A3-AS1	1.65912	1.34827e-07
ENSG00000223403.6	MEG9	1.65882	0.0102344
ENSG00000254929.6	AL591684.2	1.65805	0.00206368
ENSG00000280832.1	GSEC	1.65699	5.13196e-09
ENSG00000255142.1	AP006621.2	1.65652	0.016972
ENSG00000278341.1	AC138028.6	1.65085	0.00160271
ENSG00000180525.13	DIP2C-AS1	1.65051	3.00164e-06
ENSG00000258725.2	PRC1-AS1	1.65037	0.0214378
ENSG00000223374.1	AC005104.1	1.64843	0.00109297
ENSG00000263718.2	SEPTIN9-DT	1.64771	0.010093
ENSG00000237638.2	LINC02245	1.64701	1.48394e-07
ENSG00000259153.2	AC004816.1	1.64698	7.02808e-08
ENSG00000259709.1	AC023906.4	1.64558	0.00767774
ENSG00000223768.2	LINC00205	1.64499	2.19189e-10
ENSG00000227014.6	FKBP14-AS1	1.64251	0.00535622
ENSG00000226674.11	TEX41	1.64129	0.00947151
ENSG00000286545.1	AC092645.2	1.64128	4.33784e-06
ENSG00000272995.1	AC097505.1	1.64045	0.004498
ENSG00000286315.1	AC087175.1	1.63934	0.00165244
ENSG00000245067.7	IGFBP7-AS1	1.63901	0.0249719
ENSG00000261286.1	ATP2C2-AS1	1.63787	0.0181493
ENSG00000274565.1	AC080038.1	1.63756	0.000261377
ENSG00000277152.1	AC110048.2	1.63604	0.0483942
ENSG00000230084.6	AC006059.1	1.63355	0.00318858
ENSG00000275343.1	AC010999.1	1.63329	0.0299054
ENSG00000264954.2	PRR29-AS1	1.63221	0.0294257
ENSG00000286681.1	AF235103.3	1.63051	1.8912e-05
ENSG00000232600.3	TONSL-AS1	1.63024	1.30764e-06
ENSG00000268707.1	AL158151.4	1.63011	0.0250678
ENSG00000237807.4	AC022034.1	1.63004	0.000391011
ENSG00000234740.1	AL162386.2	1.62943	0.0343333
ENSG00000258424.1	AL512791.1	1.62904	0.00367792
ENSG00000284830.1	AL049557.1	1.62897	0.0446885
ENSG00000269646.1	AC010487.1	1.62827	0.0258861
ENSG00000268678.1	AC005261.2	1.62782	0.0335657
ENSG00000256039.2	LINC02446	1.62664	0.0204481
ENSG00000281183.1	NPTN-IT1	1.62587	0.00490391
ENSG00000198711.5	SSBP3-AS1	1.62503	0.00337756
ENSG00000250790.4	AC127070.2	1.62499	0.00023069
ENSG00000287617.1	AC092902.6	1.62473	0.0356534
ENSG00000258365.1	AC073655.2	1.62176	0.00106758
ENSG00000262691.1	AC040160.1	1.62092	0.000968743
ENSG00000236017.8	ASMTL-AS1	1.62017	0.000690333
ENSG00000285728.2	AC098484.4	1.61963	1.65138e-05
ENSG00000250041.3	AC069360.1	1.61927	0.0453952
ENSG00000285966.1	AC007686.4	1.61878	0.0077588
ENSG00000286162.2	AL162253.2	1.61773	2.73182e-11
ENSG00000249899.6	AC025180.1	1.61624	0.0129479
ENSG00000250990.1	AC098851.1	1.61458	0.0110521
ENSG00000257303.2	AC073896.2	1.6145	3.01394e-05
ENSG00000242147.3	LASTR	1.61397	0.000503519
ENSG00000286508.1	AC000050.1	1.61361	0.0135692
ENSG00000268218.1	AC137932.3	1.60946	4.9432e-06
ENSG00000275367.1	AC092111.1	1.60817	0.000576444
ENSG00000286616.1	AL008730.1	1.60616	0.00737814
ENSG00000260751.2	AC008870.2	1.60478	0.00154995
ENSG00000261170.2	AC009053.3	1.60407	1.6082e-05
ENSG00000257509.1	AC073487.1	1.60302	0.00717489
ENSG00000267904.1	AC024075.1	1.60226	0.00132741
ENSG00000232940.6	HCG25	1.60156	1.56935e-08
ENSG00000274403.1	AC090510.2	1.6012	0.0139415
ENSG00000259070.7	LINC00639	1.59974	0.000262873
ENSG00000236756.4	DNAJC9-AS1	1.59936	4.78217e-10
ENSG00000237852.1	AC119800.1	1.59888	0.00551053
ENSG00000235927.4	NEXN-AS1	1.59887	0.00152212
ENSG00000261669.1	AC008731.1	1.59841	0.00238959
ENSG00000268564.1	AC003956.1	1.59819	0.00448426
ENSG00000280213.1	UCKL1-AS1	1.59626	0.000207182
ENSG00000267096.1	AC008735.1	1.59568	0.00460953
ENSG00000224905.7	AP001347.1	1.59545	0.0213731
ENSG00000248677.2	LINC02102	1.59517	0.00624213
ENSG00000177133.11	PRDM16-DT	1.59455	0.000330187
ENSG00000269560.1	AC010422.4	1.59203	0.0389489
ENSG00000272948.2	AP001412.1	1.59138	0.0130601
ENSG00000234476.3	LINC02765	1.59027	0.0226962
ENSG00000261795.1	AC093627.7	1.58976	0.0331814
ENSG00000285770.1	AC018653.4	1.58972	0.0368709
ENSG00000255559.1	ZNF252P-AS1	1.58896	0.00534623
ENSG00000254810.1	AP001189.3	1.58702	0.000399635
ENSG00000286004.1	AC124944.3	1.58604	0.0146331
ENSG00000232043.1	AL133230.1	1.58596	0.00609139
ENSG00000260277.2	AC009019.1	1.5858	0.0324789
ENSG00000286996.1	AC099332.2	1.58313	0.00138693
ENSG00000260366.1	AC026803.1	1.57931	0.0167274
ENSG00000258634.3	AL160006.1	1.57916	1.44885e-06
ENSG00000255874.2	PRECSIT	1.57831	3.81659e-05
ENSG00000250131.2	AC078881.1	1.57822	6.18499e-07
ENSG00000275532.1	AC006449.2	1.57683	0.00186672
ENSG00000260852.1	FBXL19-AS1	1.57681	2.73157e-09
ENSG00000276571.1	AC002550.2	1.57657	0.000912556
ENSG00000228350.1	LINC02585	1.57636	0.00655248
ENSG00000250378.4	AC114296.1	1.57618	0.0295159
ENSG00000250986.1	LINC02600	1.57569	0.00568966
ENSG00000249740.3	OSMR-AS1	1.57389	1.16258e-05
ENSG00000205913.7	SRRM2-AS1	1.57336	3.83384e-12
ENSG00000271382.1	AC012464.3	1.5725	0.0287762
ENSG00000259118.5	AL139022.1	1.57049	0.0260313
ENSG00000236753.7	MKLN1-AS	1.56924	1.973e-12
ENSG00000272768.1	AC004854.2	1.56896	9.51542e-06
ENSG00000251161.4	AC020661.1	1.56832	0.000441641
ENSG00000243243.5	AC073130.2	1.56787	0.0187594
ENSG00000240219.1	AL512306.2	1.56772	0.000149399
ENSG00000223714.1	LINC02601	1.5674	0.0227125
ENSG00000124915.10	MYRF-AS1	1.56549	0.00276327
ENSG00000287202.1	AC008119.1	1.5644	0.0067122
ENSG00000232725.1	U52111.1	1.56436	0.0233995
ENSG00000269102.1	AC010320.3	1.5636	0.0197697
ENSG00000240731.1	AL139287.1	1.562	7.34464e-08
ENSG00000228060.3	PABPC4-AS1	1.56187	0.0264025
ENSG00000173077.16	DELEC1	1.56166	0.00477283
ENSG00000233797.2	UFL1-AS1	1.5616	0.0110582
ENSG00000255503.1	AP001767.2	1.55972	0.00257724
ENSG00000256443.1	AP003559.1	1.5593	0.0112638
ENSG00000261087.1	ZNNT1	1.55845	1.006e-11
ENSG00000270604.5	HCG17	1.55794	0.0025034
ENSG00000245970.2	AP003352.1	1.55705	4.74096e-05
ENSG00000236426.5	AL583824.1	1.55373	0.0361649
ENSG00000261220.2	AC103706.1	1.55201	2.99223e-05
ENSG00000283064.1	AL353759.1	1.55152	0.00139825
ENSG00000175147.13	TMEM51-AS1	1.55119	0.00068765
ENSG00000215424.10	MCM3AP-AS1	1.54875	1.32576e-06
ENSG00000267280.5	TBX2-AS1	1.54867	0.000344832
ENSG00000235865.2	GSN-AS1	1.54662	0.0159615
ENSG00000280279.1	LINC02887	1.54454	0.0173826
ENSG00000260193.1	LINC02846	1.54448	4.35493e-05
ENSG00000254873.1	AP001267.1	1.54155	0.00146048
ENSG00000244701.1	AC004918.1	1.54085	0.00013741
ENSG00000240207.7	AC080013.1	1.54008	3.83632e-07
ENSG00000225399.4	AC121247.1	1.53939	0.0096116
ENSG00000251002.8	AC244502.1	1.53738	0.00349007
ENSG00000258559.2	AC005519.1	1.53702	0.00863851
ENSG00000261668.1	AC093591.2	1.53573	9.94112e-05
ENSG00000225096.3	AL445250.1	1.53318	0.00377305
ENSG00000286781.1	AC099332.1	1.53278	0.00292639
ENSG00000286313.1	AL360178.1	1.53169	0.00355198
ENSG00000250899.3	AC125807.2	1.53089	1.91358e-05
ENSG00000260773.1	AC055855.1	1.52923	0.00319646
ENSG00000259291.2	ZNF710-AS1	1.52736	0.000154654
ENSG00000267197.1	AC011461.1	1.52733	0.00600986
ENSG00000229591.1	AC006017.1	1.52708	0.00443341
ENSG00000251405.3	AC016571.1	1.52651	0.0219575
ENSG00000232712.6	KIZ-AS1	1.52589	0.0396081
ENSG00000272953.1	AC092171.4	1.52573	0.0153343
ENSG00000286067.1	AC004263.2	1.52271	0.000495126
ENSG00000278464.2	AC068506.1	1.52148	0.0369451
ENSG00000262312.2	AC004494.1	1.52081	0.0310419
ENSG00000226891.9	LINC01359	1.51998	0.00425775
ENSG00000287376.1	AL359538.3	1.51906	0.0425186
ENSG00000188511.12	C22orf34	1.51852	1.97992e-06
ENSG00000259921.1	AC022819.1	1.51743	0.00277294
ENSG00000236499.2	LINC00896	1.51704	0.00520743
ENSG00000258136.2	AC007622.2	1.51609	0.0019059
ENSG00000232807.2	AL137186.2	1.51431	6.52631e-07
ENSG00000258384.1	RCCD1-AS1	1.51301	0.0082483
ENSG00000226696.6	LENG8-AS1	1.5124	5.69387e-06
ENSG00000230724.9	LINC01001	1.51103	0.00122107
ENSG00000285651.1	AL450992.2	1.50851	0.0494904
ENSG00000259977.1	AL121578.1	1.50838	0.0364512
ENSG00000174171.6	AC020659.1	1.50811	0.0159079
ENSG00000258101.2	AC010173.1	1.50771	0.000222148
ENSG00000225578.1	NCBP2-AS1	1.50736	0.0323942
ENSG00000268670.1	AC016586.1	1.50722	0.00265853
ENSG00000214999.3	AC129492.1	1.50694	0.0344248
ENSG00000235908.1	RHOA-IT1	1.50472	0.0203731
ENSG00000231064.7	THBS3-AS1	1.50447	0.000696592
ENSG00000264577.1	AC010761.1	1.50388	0.000790469
ENSG00000231204.7	AC011752.1	1.50369	0.00767393
ENSG00000226648.2	PLCG1-AS1	1.50356	0.000829157
ENSG00000272144.1	AC025171.4	1.5035	0.000664468
ENSG00000223704.2	LINC01422	1.50233	0.00026883
ENSG00000275426.1	AC253576.2	1.50224	0.0211765
ENSG00000223552.1	CCR5AS	1.50165	0.0128753
ENSG00000278467.1	AC138393.2	1.50118	0.0272094
ENSG00000270871.1	AC015849.3	1.49862	0.0012077
ENSG00000206567.10	AC022007.1	1.49855	4.0973e-08
ENSG00000266718.2	AC079336.5	1.49616	0.00211427
ENSG00000272205.1	AL451050.2	1.49495	0.0072419
ENSG00000235897.1	TM4SF19-AS1	1.49465	0.00292723
ENSG00000272077.1	AC124045.1	1.49385	9.67522e-07
ENSG00000285813.1	AP000813.1	1.49353	1.22262e-06
ENSG00000272810.1	U91328.3	1.49267	0.0107653
ENSG00000239332.6	LINC01119	1.49221	2.348e-05
ENSG00000270426.1	AC099343.2	1.49188	0.00329732
ENSG00000226252.1	AL135960.1	1.49127	0.0206725
ENSG00000250410.1	AC112722.1	1.48984	0.0475063
ENSG00000237938.5	AL450998.2	1.48898	0.00282006
ENSG00000225953.3	SATB2-AS1	1.48866	0.00769651
ENSG00000224186.8	C5orf66	1.48542	0.00161367
ENSG00000277089.4	AC243829.4	1.48447	0.0150929
ENSG00000255328.1	AC136475.5	1.48416	0.000133435
ENSG00000258824.2	AL122035.1	1.48306	0.000137713
ENSG00000236953.1	ZDHHC20-IT1	1.48124	0.0398576
ENSG00000286974.1	AL662884.5	1.48069	0.00522671
ENSG00000274038.1	AC007014.2	1.47917	0.0117613
ENSG00000261537.1	AC027279.2	1.47848	0.0151861
ENSG00000259498.1	TPM1-AS	1.47844	0.0274742
ENSG00000267121.6	AC008105.2	1.47783	0.00301233
ENSG00000251442.6	LINC01094	1.47372	0.00122209
ENSG00000288065.1	AC007881.4	1.47359	0.024384
ENSG00000249492.2	AC114956.2	1.47163	4.66474e-05
ENSG00000229152.2	ANKRD10-IT1	1.47104	0.00022632
ENSG00000240143.1	AL023653.1	1.47054	0.00911344
ENSG00000287778.1	AC006230.1	1.47015	0.000941064
ENSG00000261505.1	AL031714.1	1.47001	0.00622585
ENSG00000226328.7	NUP50-DT	1.46951	2.61018e-07
ENSG00000272072.1	AC004492.1	1.4683	0.000450018
ENSG00000270031.1	AL020997.3	1.46606	0.0219592
ENSG00000286656.1	AC008875.2	1.46575	0.00355588
ENSG00000236871.7	LINC00106	1.46547	0.00492649
ENSG00000261801.6	LOXL1-AS1	1.46404	0.000452692
ENSG00000237248.5	LINC00987	1.46067	8.53841e-05
ENSG00000176236.6	RPP38-DT	1.45999	0.00543634
ENSG00000254034.2	INTS9-AS1	1.45952	0.0457158
ENSG00000261526.2	AC012615.1	1.45837	1.72428e-05
ENSG00000248544.2	AC008676.1	1.45803	0.0385452
ENSG00000271795.1	AC011337.1	1.45654	0.0311957
ENSG00000259124.1	AC008050.1	1.45551	0.0194933
ENSG00000214293.9	APTR	1.45499	4.27288e-10
ENSG00000253716.6	MINCR	1.45428	2.0978e-05
ENSG00000263235.1	AC006111.2	1.4541	0.000121933
ENSG00000287601.1	BX323046.2	1.45377	0.00145155
ENSG00000284642.1	AL139424.2	1.45317	5.12802e-06
ENSG00000272824.1	AC245100.5	1.45239	0.00590887
ENSG00000225075.1	AL603832.1	1.45193	0.0360776
ENSG00000234869.1	AL021392.1	1.45109	0.0144833
ENSG00000267394.1	AC004596.1	1.45044	0.0439263
ENSG00000287815.1	AC005081.1	1.45016	0.0193903
ENSG00000255136.3	AP001972.3	1.45005	0.016955
ENSG00000182586.9	LINC00334	1.45005	0.0117377
ENSG00000268926.3	AL354861.3	1.4484	0.00715292
ENSG00000273373.1	AL355488.1	1.44717	0.000284076
ENSG00000267244.5	AC012615.6	1.44715	9.8579e-05
ENSG00000285596.1	AC017116.2	1.44629	0.00732237
ENSG00000273369.1	AC096586.2	1.44623	0.001836
ENSG00000231628.1	AL133406.2	1.44585	0.0064643
ENSG00000236173.1	AL049612.1	1.44399	8.79399e-06
ENSG00000282556.3	AC068733.3	1.44388	0.0339291
ENSG00000260060.1	AC009088.1	1.44383	0.0232313
ENSG00000236901.6	MIR600HG	1.44381	0.000245861
ENSG00000203930.12	LINC00632	1.44248	0.0313522
ENSG00000277954.1	AC092376.2	1.44234	0.000166568
ENSG00000273008.1	CSGALNACT2-DT	1.44012	0.000290592
ENSG00000262410.1	AC024361.1	1.43976	0.00214874
ENSG00000284543.1	LINC01226	1.43873	0.0066
ENSG00000276445.1	AC005393.1	1.43791	0.0198501
ENSG00000260927.2	AC009107.2	1.43775	0.00163751
ENSG00000253854.1	AC010834.3	1.43684	7.9638e-05
ENSG00000245857.3	GS1-24F4.2	1.43501	0.0195962
ENSG00000260920.2	AL031985.3	1.43473	1.00107e-06
ENSG00000260886.2	TAT-AS1	1.43413	0.0305382
ENSG00000226051.8	ZNF503-AS1	1.43335	4.00445e-05
ENSG00000258926.2	AL355916.2	1.43328	0.034134
ENSG00000267649.1	AC010327.5	1.43226	0.00377317
ENSG00000247134.7	AC090204.1	1.43097	0.00128647
ENSG00000287384.1	AL096840.2	1.43051	0.035318
ENSG00000270184.1	AC018695.4	1.43004	0.0115273
ENSG00000250988.7	SNHG21	1.42989	0.000128599
ENSG00000271862.1	AC104118.1	1.42936	4.82082e-05
ENSG00000245149.4	RNF139-AS1	1.4293	3.53981e-07
ENSG00000258875.6	AL135818.1	1.42816	0.0015972
ENSG00000237529.2	AL137847.2	1.4276	0.00701511
ENSG00000275807.1	AC145285.6	1.42589	7.3534e-06
ENSG00000235576.1	LINC01871	1.42567	0.0112676
ENSG00000272906.1	AL353708.3	1.42551	0.032151
ENSG00000248554.1	C5orf34-AS1	1.42503	0.0274466
ENSG00000257543.1	AC063948.1	1.42479	0.00161308
ENSG00000231010.1	AL121672.1	1.42345	0.0114355
ENSG00000234617.2	SNRK-AS1	1.42282	0.00428105
ENSG00000272382.1	AC025171.5	1.42173	0.00830462
ENSG00000260425.1	AL031709.1	1.42111	0.0259137
ENSG00000277978.1	AC010542.5	1.41788	0.0101449
ENSG00000286305.1	AC004893.2	1.41715	0.0291588
ENSG00000287853.1	AL031668.2	1.41545	0.00735009
ENSG00000260955.2	AC100821.2	1.41521	0.0272214
ENSG00000236384.7	LINC00479	1.41495	0.0352965
ENSG00000254288.1	AC087672.2	1.41347	0.0225714
ENSG00000286755.1	AC135893.1	1.41323	0.0242328
ENSG00000259865.1	AL390728.5	1.41183	1.04711e-05
ENSG00000267934.1	AC010300.1	1.41171	0.000335242
ENSG00000258515.1	AL355075.2	1.41057	0.0106679
ENSG00000276593.1	AC022306.3	1.40982	0.00398415
ENSG00000243701.7	DUBR	1.40968	6.84563e-08
ENSG00000254064.1	AC105206.2	1.40928	0.000704596
ENSG00000286018.1	AF129075.3	1.40888	0.00182594
ENSG00000230149.2	AL021707.3	1.4079	0.0150937
ENSG00000272695.2	GAS6-DT	1.40708	0.000210874
ENSG00000253636.1	AC022893.1	1.40605	9.15821e-07
ENSG00000261067.7	AC109460.3	1.40545	0.00296064
ENSG00000235077.1	AC073842.1	1.40487	0.00296898
ENSG00000272669.1	AL021707.6	1.40464	0.00194936
ENSG00000260669.2	AL096870.2	1.40383	0.00618646
ENSG00000285725.1	AC004967.2	1.39933	0.0140697
ENSG00000228393.4	LINC01004	1.39892	7.33024e-06
ENSG00000260853.2	AC109460.2	1.398	0.000331526
ENSG00000278330.1	AC018529.2	1.3978	0.00880195
ENSG00000287569.1	AL078587.2	1.39529	0.00704326
ENSG00000225234.1	TRAPPC12-AS1	1.39483	0.00163394
ENSG00000271265.1	AL355297.2	1.39455	0.0163499
ENSG00000242861.1	AL591895.1	1.39449	1.40789e-08
ENSG00000260924.2	LINC01311	1.39419	0.000207365
ENSG00000205853.12	RFPL3S	1.3938	0.00658447
ENSG00000235072.2	ARNILA	1.39369	0.021465
ENSG00000271816.1	BMS1P4	1.39313	0.000690465
ENSG00000268573.1	AC011815.1	1.39108	6.23035e-06
ENSG00000224138.1	AC000123.1	1.38844	4.13472e-08
ENSG00000232909.1	AL157823.2	1.38758	0.0237608
ENSG00000270580.5	PKD1P6-NPIPP1	1.38729	0.00365377
ENSG00000272745.1	AC004948.1	1.38705	0.0271889
ENSG00000270571.2	AC007681.1	1.38577	0.000617624
ENSG00000267082.1	AC011472.1	1.38541	2.09256e-05
ENSG00000259891.1	AC107375.1	1.38537	1.19415e-06
ENSG00000260618.1	AC025917.1	1.38213	0.0110958
ENSG00000230454.1	U73166.1	1.38122	0.00121672
ENSG00000225205.5	AC078883.1	1.38112	0.0003844
ENSG00000287697.1	Z99127.3	1.38032	0.0464206
ENSG00000224376.1	AC017104.1	1.37981	0.00257821
ENSG00000286331.1	AC011388.1	1.37871	9.60336e-05
ENSG00000269903.1	AC025165.4	1.37774	0.00473332
ENSG00000272509.1	AC087752.4	1.37731	0.00131144
ENSG00000285649.1	AL357079.2	1.37665	0.0222149
ENSG00000274659.2	LINC02371	1.37487	0.00781992
ENSG00000270147.1	AC068620.2	1.37452	0.0325698
ENSG00000266993.3	AL050343.2	1.37412	0.000218174
ENSG00000267519.6	MIR23AHG	1.37191	0.0187273
ENSG00000283674.3	AC068587.4	1.37098	0.00739677
ENSG00000248898.3	AC022126.1	1.37008	2.20061e-05
ENSG00000250075.7	AC104806.2	1.369	0.0164518
ENSG00000230910.4	AL391807.1	1.36861	0.0276855
ENSG00000251513.2	LIX1-AS1	1.36739	0.0201267
ENSG00000268087.1	AC008764.2	1.36592	0.00767895
ENSG00000259341.2	AC015660.1	1.36584	0.00314278
ENSG00000259321.1	AL136295.2	1.36495	0.00582075
ENSG00000262663.1	AC087222.1	1.36472	0.0404593
ENSG00000239911.2	PRKAG2-AS1	1.36439	3.52929e-07
ENSG00000228201.1	AL022341.1	1.36377	0.0146216
ENSG00000224992.2	AL445645.1	1.36269	1.83343e-06
ENSG00000272356.1	AL080317.2	1.36109	0.000663146
ENSG00000260368.1	AC027373.1	1.35974	0.0132041
ENSG00000279342.2	AP000866.6	1.35959	0.0119776
ENSG00000262777.1	AC032044.1	1.35926	0.0218273
ENSG00000230565.1	ZNF32-AS2	1.35857	0.00638456
ENSG00000248323.7	LUCAT1	1.35708	0.00702556
ENSG00000240288.8	GHRLOS	1.35673	0.0045777
ENSG00000272716.1	SLC30A6-DT	1.35645	0.00871692
ENSG00000267344.1	AC003070.1	1.35628	0.0263355
ENSG00000263393.1	AC011825.2	1.35554	0.043255
ENSG00000205037.2	AC134312.1	1.3548	0.032557
ENSG00000269984.1	AC078795.1	1.35169	0.00690548
ENSG00000238273.3	AC108058.1	1.35047	0.00644096
ENSG00000277715.1	AC079174.2	1.34993	6.98268e-05
ENSG00000276952.1	AL121772.3	1.3498	0.0267482
ENSG00000269929.3	MIRLET7A1HG	1.34857	4.9398e-05
ENSG00000196756.13	SNHG17	1.34805	0.00075868
ENSG00000269427.1	AC024075.3	1.34689	0.000627445
ENSG00000267575.7	AC006504.5	1.3441	1.25347e-07
ENSG00000274427.1	AC145423.1	1.34224	0.0186992
ENSG00000157306.14	ZFHX2-AS1	1.34218	0.000167515
ENSG00000255652.4	AC140847.2	1.3419	0.0127708
ENSG00000249825.6	THBS4-AS1	1.34147	0.000287555
ENSG00000224429.8	LINC00539	1.34136	0.000709464
ENSG00000246451.2	AL049840.2	1.3399	0.00116666
ENSG00000236869.1	ZKSCAN7-AS1	1.33941	0.0462842
ENSG00000262001.1	DLGAP1-AS2	1.33886	4.93398e-05
ENSG00000251432.7	LINC02615	1.33637	0.003562
ENSG00000261766.1	AC133550.3	1.33527	0.00924027
ENSG00000213468.7	FIRRE	1.33236	0.00744646
ENSG00000244879.8	GABPB1-AS1	1.33181	5.29045e-07
ENSG00000223393.2	AL118511.1	1.32884	0.0463171
ENSG00000267174.5	AC011472.2	1.32792	0.0402088
ENSG00000272416.1	AC025175.1	1.3273	0.00107456
ENSG00000286808.1	AC092338.3	1.32505	0.00259055
ENSG00000233098.9	CCDC144NL-AS1	1.32313	0.00206097
ENSG00000269940.1	AL049840.4	1.32199	0.0030103
ENSG00000237015.1	AL031186.1	1.32184	0.000649304
ENSG00000284735.1	AL139424.3	1.32118	0.00244485
ENSG00000277595.1	AC007546.1	1.32049	0.0093104
ENSG00000258727.1	AL135999.1	1.3176	0.0189249
ENSG00000222012.1	AC005481.1	1.31618	0.0465566
ENSG00000260005.6	AC027601.1	1.31576	0.000572287
ENSG00000287077.1	AL157893.2	1.31561	0.000413005
ENSG00000269481.1	AC010319.4	1.31438	0.0022959
ENSG00000264745.1	TTC39C-AS1	1.31098	0.0115278
ENSG00000257222.1	AC079907.1	1.30976	0.0410016
ENSG00000233429.9	HOTAIRM1	1.30958	0.00397692
ENSG00000182873.5	PRKCZ-AS1	1.30928	0.000100633
ENSG00000271971.1	AC120053.1	1.3029	0.000480403
ENSG00000278727.1	AC000403.1	1.30276	0.00522662
ENSG00000253200.1	AC037459.2	1.30235	0.000946133
ENSG00000287809.1	AC005632.6	1.30112	0.00355347
ENSG00000270112.4	AC090241.2	1.30006	0.0222646
ENSG00000284430.1	AC020912.1	1.30001	0.0437821
ENSG00000258768.2	AL356019.2	1.29912	0.00609935
ENSG00000237017.1	AC245052.4	1.29869	0.00191748
ENSG00000205293.5	LINC01602	1.29801	0.0253795
ENSG00000285763.1	AL358777.1	1.29761	0.0135886
ENSG00000263345.1	AC006435.2	1.29228	0.00222048
ENSG00000235027.1	AC068580.3	1.29175	0.00878513
ENSG00000184441.4	AP001062.1	1.29091	0.000291055
ENSG00000225057.2	AC012485.1	1.29077	0.0312455
ENSG00000231154.1	MORF4L2-AS1	1.28759	0.00808518
ENSG00000272933.1	AL391121.1	1.28507	0.00032693
ENSG00000258646.1	AL049780.1	1.28268	0.0458761
ENSG00000287185.1	AC041005.1	1.28158	0.0074933
ENSG00000261637.3	LINC02127	1.28026	0.0237681
ENSG00000237950.3	AL357079.1	1.27945	0.00730938
ENSG00000221819.6	GAS8-AS1	1.27927	0.0341485
ENSG00000287419.1	AL121929.3	1.27893	0.00146412
ENSG00000226067.7	LINC00623	1.2773	3.5889e-08
ENSG00000272195.1	AL356512.1	1.27508	0.0104028
ENSG00000235663.1	SAPCD1-AS1	1.27213	0.00846562
ENSG00000213904.9	LIPE-AS1	1.27098	0.00214947
ENSG00000268947.1	AC002128.1	1.27002	0.00517944
ENSG00000177410.13	ZFAS1	1.27002	8.57652e-06
ENSG00000288096.1	AC109322.2	1.26996	0.000146859
ENSG00000245025.3	AC107959.1	1.26958	1.30895e-06
ENSG00000271882.1	AP001330.4	1.26908	0.000114734
ENSG00000261326.4	LINC01355	1.26837	0.00495756
ENSG00000245322.7	H2AZ1-DT	1.2665	0.0456588
ENSG00000226245.1	ZNF32-AS1	1.26547	0.0427849
ENSG00000258302.2	AC025034.1	1.2652	0.00432678
ENSG00000287868.1	AL355377.4	1.26496	0.00968257
ENSG00000265750.1	AC090772.3	1.26327	0.0493992
ENSG00000272264.1	AC009686.2	1.26242	0.00288622
ENSG00000273447.1	AC004067.1	1.26188	0.00125231
ENSG00000241472.7	PTPRG-AS1	1.26167	0.00545004
ENSG00000233901.6	LINC01503	1.26154	0.000893466
ENSG00000233509.2	ZNF197-AS1	1.2591	0.0333738
ENSG00000225855.7	RUSC1-AS1	1.25894	0.00713513
ENSG00000270953.1	AC007938.3	1.25865	0.0164108
ENSG00000272848.2	AL135910.1	1.25787	0.00263656
ENSG00000273711.2	AC005520.5	1.25728	0.0174895
ENSG00000287485.1	AL451166.1	1.25666	0.0422462
ENSG00000215068.8	AC025171.2	1.25606	0.000522207
ENSG00000261235.1	AC092142.1	1.25562	0.00723514
ENSG00000244161.1	FLNB-AS1	1.25433	0.000100743
ENSG00000257298.1	AC008147.2	1.25388	0.0386339
ENSG00000263069.6	RNF213-AS1	1.25197	2.1401e-05
ENSG00000269925.1	Z98884.2	1.25104	0.00482616
ENSG00000258441.1	LINC00641	1.25098	0.000154984
ENSG00000250909.1	AC138956.1	1.25074	0.0460053
ENSG00000261094.2	AC007066.2	1.24927	0.000129571
ENSG00000272140.2	AC022400.4	1.24768	5.63971e-05
ENSG00000243155.1	AL162431.1	1.24647	0.00159632
ENSG00000287555.1	AC023424.2	1.2464	0.0257249
ENSG00000231365.6	WARS2-AS1	1.24424	1.18454e-06
ENSG00000266677.1	AC087164.1	1.24382	0.0375643
ENSG00000254109.6	RBPMS-AS1	1.24313	2.96138e-05
ENSG00000272084.1	AL137127.1	1.242	0.000723677
ENSG00000273759.1	AL117379.1	1.24194	0.0017724
ENSG00000245275.8	SAP30L-AS1	1.24141	5.97535e-06
ENSG00000275582.1	AL031670.1	1.24029	0.0147378
ENSG00000232545.1	AC253536.3	1.23765	0.0351402
ENSG00000279873.2	LINC01126	1.23704	0.00857605
ENSG00000286747.1	AL627095.2	1.23583	0.000222384
ENSG00000272630.1	AL731563.3	1.2337	0.000194408
ENSG00000272153.1	AL365330.1	1.23351	0.000408144
ENSG00000267342.1	AC087289.2	1.23053	0.00708535
ENSG00000281404.2	LINC01176	1.22978	0.00324591
ENSG00000277476.1	AC005332.5	1.22946	1.31106e-06
ENSG00000282057.1	AC092807.3	1.22915	0.0185022
ENSG00000269956.2	MKNK1-AS1	1.22881	0.0202319
ENSG00000273448.1	AC006480.2	1.22663	0.00782412
ENSG00000260236.1	AC099778.1	1.22557	5.56864e-06
ENSG00000266289.1	AC012213.3	1.22168	0.0184833
ENSG00000225891.2	DHDDS-AS1	1.22121	0.0488127
ENSG00000277873.1	AC131159.2	1.22107	0.0350168
ENSG00000245164.8	LINC00861	1.21965	0.0341391
ENSG00000223745.8	CCDC18-AS1	1.21957	7.22107e-05
ENSG00000229109.2	AL137847.1	1.21948	0.00957336
ENSG00000224505.2	AC138150.1	1.21821	0.0389706
ENSG00000281005.1	LINC00921	1.21797	0.000165443
ENSG00000285280.2	AL390957.1	1.21613	0.0137762
ENSG00000236617.2	AC127070.1	1.21394	0.0364495
ENSG00000253948.2	VPS13B-DT	1.21156	2.96747e-05
ENSG00000246582.3	AC100861.1	1.21137	1.35681e-05
ENSG00000226791.7	LINC02611	1.21041	0.0356008
ENSG00000241158.7	ADAMTS9-AS1	1.20993	0.0145547
ENSG00000231966.1	LINC02818	1.2099	0.0126563
ENSG00000287009.1	AC021037.1	1.20966	0.00402467
ENSG00000260884.1	AC009120.3	1.20487	0.00581494
ENSG00000196295.12	GARS1-DT	1.2044	4.34389e-07
ENSG00000281103.2	TRG-AS1	1.20402	0.0179629
ENSG00000246477.3	AF131216.1	1.20207	0.0291258
ENSG00000214770.3	AL161756.1	1.20028	0.0188147
ENSG00000230487.8	PSMG3-AS1	1.19774	5.72622e-05
ENSG00000274020.4	LINC01138	1.19755	8.68741e-06
ENSG00000235245.1	AL360181.2	1.19632	0.000277016
ENSG00000273432.1	AC004951.4	1.19527	0.0352319
ENSG00000223764.2	LINC02593	1.19401	0.00391261
ENSG00000258667.2	HIF1A-AS3	1.19392	0.031383
ENSG00000287878.1	AC022382.2	1.19226	0.0267816
ENSG00000268201.1	AC020915.1	1.19192	0.0420005
ENSG00000267325.2	LINC01415	1.19135	0.00627922
ENSG00000269821.1	KCNQ1OT1	1.18923	0.00115339
ENSG00000276698.1	AL136295.6	1.18727	0.000224784
ENSG00000271327.1	AC010201.2	1.18632	0.0103718
ENSG00000249592.6	AC139887.2	1.1863	6.41589e-06
ENSG00000260563.3	AC132872.1	1.18569	5.42078e-06
ENSG00000272800.3	AC021851.1	1.18516	0.00097997
ENSG00000237491.10	LINC01409	1.18469	0.0156318
ENSG00000250397.2	AP006623.1	1.18435	0.000584321
ENSG00000286599.1	AC110611.1	1.184	0.00156983
ENSG00000268403.2	AC132192.2	1.18382	0.000767881
ENSG00000287263.1	AC008875.3	1.18317	0.000481266
ENSG00000248996.1	AC145098.1	1.1826	0.0226969
ENSG00000263126.1	AC040162.3	1.18238	0.0116347
ENSG00000275888.1	AC132872.3	1.18189	0.00995808
ENSG00000246089.3	AC016065.1	1.18145	7.75124e-08
ENSG00000286990.1	AC016026.2	1.18094	0.0461638
ENSG00000275580.1	AC022306.2	1.18006	6.69383e-06
ENSG00000247708.8	STX18-AS1	1.17891	8.49764e-07
ENSG00000250091.3	DNAH10OS	1.17875	6.44457e-08
ENSG00000287766.1	AC006130.3	1.17778	0.00808086
ENSG00000260160.1	AC011468.1	1.17694	6.95632e-05
ENSG00000235351.1	AC114730.3	1.17551	0.0245163
ENSG00000267317.2	AC027307.2	1.17491	2.16035e-06
ENSG00000252690.3	AC105339.2	1.17364	0.0361964
ENSG00000272994.1	C2orf49-DT	1.17357	5.69725e-09
ENSG00000205790.1	DPP9-AS1	1.17315	0.0331079
ENSG00000259659.1	AC009996.1	1.17267	0.0253244
ENSG00000280434.1	AL031595.3	1.17218	0.0200946
ENSG00000233184.7	AC093157.1	1.17085	6.8807e-12
ENSG00000227495.1	KIF1C-AS1	1.17084	0.0339538
ENSG00000263826.1	AC112907.3	1.16995	0.00122843
ENSG00000236404.10	VLDLR-AS1	1.16994	0.000500825
ENSG00000273343.1	AC007663.4	1.16826	0.0134752
ENSG00000287382.1	AC110611.2	1.16749	0.00389318
ENSG00000280007.1	AC008079.1	1.16692	0.000596192
ENSG00000227398.4	KIF9-AS1	1.16615	1.22855e-05
ENSG00000237781.3	ADAMTSL4-AS2	1.16432	0.0108774
ENSG00000260605.1	AC027688.1	1.16383	0.0253695
ENSG00000286138.1	AC010336.7	1.16196	0.0174123
ENSG00000262580.5	AC087741.1	1.16167	0.00486934
ENSG00000229980.5	TOB1-AS1	1.16158	0.00172001
ENSG00000226029.1	LINC01772	1.16103	0.000117003
ENSG00000234263.2	MAP3K5-AS1	1.16092	0.0209175
ENSG00000286039.1	AC093849.2	1.16011	0.0025125
ENSG00000272529.1	AC090948.3	1.15745	0.00628797
ENSG00000218510.8	LINC00339	1.15465	0.00225606
ENSG00000268583.2	AC011466.1	1.15415	0.013324
ENSG00000282508.2	LINC01002	1.15375	0.000390027
ENSG00000273381.1	AL158071.4	1.15338	0.00509149
ENSG00000227252.2	AC012063.1	1.1527	2.20086e-06
ENSG00000235016.1	SEMA3F-AS1	1.1527	0.00219606
ENSG00000270083.1	AL021878.2	1.15222	0.00806995
ENSG00000273723.1	SUGT1-DT	1.15194	0.00447332
ENSG00000272871.1	AL159169.2	1.15139	0.00587233
ENSG00000235703.6	LINC00894	1.15129	0.0111317
ENSG00000271554.1	AL138787.2	1.15045	0.0381932
ENSG00000246548.3	LINC02288	1.14882	0.0227102
ENSG00000262370.6	AC108134.3	1.14802	0.00181931
ENSG00000253582.1	AC090579.1	1.14675	0.0126876
ENSG00000270012.1	AC232271.1	1.14514	0.0102768
ENSG00000269867.1	AC010326.3	1.1403	1.74991e-07
ENSG00000226312.7	CFLAR-AS1	1.13982	0.0139372
ENSG00000275549.1	STPG3-AS1	1.13853	0.0286941
ENSG00000269235.2	ZNF350-AS1	1.13797	0.026775
ENSG00000280927.1	CTBP1-AS	1.13653	0.00170619
ENSG00000227885.3	AL590652.1	1.1363	0.0358891
ENSG00000269958.1	AL049840.5	1.13482	2.51078e-06
ENSG00000286782.1	AL355377.3	1.13473	0.0125247
ENSG00000242759.8	LINC00882	1.13144	0.000406407
ENSG00000232640.1	AL354892.2	1.1311	6.3609e-05
ENSG00000212694.8	LINC01089	1.13101	0.00116294
ENSG00000224848.2	AL589843.1	1.13027	0.0326268
ENSG00000260276.2	AC022167.2	1.12881	0.00196906
ENSG00000232063.2	AL691447.2	1.1281	0.0021261
ENSG00000225643.1	AL606491.1	1.12623	0.0287033
ENSG00000267383.7	AC011447.3	1.12591	0.00153823
ENSG00000260279.4	AC137932.1	1.12379	0.000151395
ENSG00000247809.9	NR2F2-AS1	1.12369	7.29726e-05
ENSG00000287855.1	AL023882.1	1.12326	0.0171391
ENSG00000287496.1	AC093227.3	1.12276	0.0391592
ENSG00000176593.8	AC008969.1	1.11953	0.000413891
ENSG00000272568.6	AC005162.2	1.11935	0.0386903
ENSG00000233237.8	LINC00472	1.11813	0.00171326
ENSG00000203288.4	TDRKH-AS1	1.11738	0.0328327
ENSG00000235530.7	AC087294.1	1.1173	0.000356624
ENSG00000231246.2	LINC02884	1.1158	0.0156738
ENSG00000286787.1	AL110114.1	1.11472	0.00131994
ENSG00000271533.1	Z83843.1	1.11415	0.00235265
ENSG00000258301.3	VASH1-AS1	1.1139	0.0436347
ENSG00000263307.1	AC007216.4	1.11199	0.0485522
ENSG00000233016.7	SNHG7	1.1117	0.000308151
ENSG00000284602.1	AL031432.4	1.11074	0.0117372
ENSG00000215014.5	AL645728.1	1.10962	1.07759e-05
ENSG00000251584.2	AC096751.2	1.10767	0.0180513
ENSG00000233920.2	AL162595.2	1.10733	0.0352358
ENSG00000287721.1	AC061975.8	1.10674	0.0047649
ENSG00000235531.11	MSC-AS1	1.10607	0.00106909
ENSG00000225518.3	LINC01703	1.10565	0.000614987
ENSG00000239415.1	AP001469.3	1.10556	0.0238154
ENSG00000253773.3	C8orf37-AS1	1.10342	0.0243206
ENSG00000285569.2	AC099344.3	1.10179	0.0183552
ENSG00000230551.4	AC021078.1	1.10161	0.000145309
ENSG00000248489.2	LINC02062	1.10119	0.000185708
ENSG00000243836.5	WDR86-AS1	1.10106	0.0325219
ENSG00000271964.1	AC090948.1	1.10001	0.00475501
ENSG00000273058.2	AL359921.2	1.09904	4.70281e-06
ENSG00000254428.1	AP003392.1	1.09337	0.0137153
ENSG00000260022.1	AL031716.1	1.08945	0.0289909
ENSG00000281207.1	SLFNL1-AS1	1.08944	0.00941252
ENSG00000268362.6	AC092279.1	1.08909	0.00200787
ENSG00000275552.1	AC243965.2	1.08684	0.0232871
ENSG00000271789.1	AL080317.1	1.08602	0.00688828
ENSG00000224721.1	AC007182.1	1.08208	0.0395119
ENSG00000251867.4	AC009812.1	1.08163	4.26179e-05
ENSG00000268027.5	AC243960.1	1.08011	0.0132688
ENSG00000247137.9	AP000873.1	1.07994	4.20444e-07
ENSG00000286931.1	AL136419.3	1.07804	0.0419464
ENSG00000260804.3	LINC01963	1.07804	0.000188233
ENSG00000247828.8	TMEM161B-AS1	1.07801	0.000131208
ENSG00000255621.1	AC023790.2	1.07698	0.00174318
ENSG00000269044.2	AC024075.2	1.07664	0.00145971
ENSG00000206417.8	H1-10-AS1	1.07597	0.000865571
ENSG00000287576.1	AC067930.8	1.07497	0.0119268
ENSG00000186056.10	MATN1-AS1	1.07491	0.00175516
ENSG00000248936.1	AC027607.1	1.07379	0.0295616
ENSG00000255545.8	B3GAT1-DT	1.06909	0.0178993
ENSG00000261118.1	AC092123.1	1.06816	0.000611237
ENSG00000277999.1	AC009093.6	1.06808	0.0247606
ENSG00000235958.5	UBOX5-AS1	1.06752	0.015751
ENSG00000237036.5	ZEB1-AS1	1.06725	1.87729e-09
ENSG00000245849.8	RAD51-AS1	1.06684	0.00257254
ENSG00000251022.6	THAP9-AS1	1.06601	6.53323e-05
ENSG00000238058.2	AL355574.1	1.0655	0.00228557
ENSG00000269086.3	AC008555.2	1.05875	0.0253475
ENSG00000246731.3	MGC16275	1.05617	0.00389063
ENSG00000254363.6	AC011379.2	1.05457	0.0102633
ENSG00000206337.12	HCP5	1.05446	0.0200452
ENSG00000226578.1	AL132657.1	1.05204	0.00713528
ENSG00000259182.5	AC019254.1	1.05121	0.0437612
ENSG00000214548.18	MEG3	1.05095	0.0201487
ENSG00000214783.9	POLR2J4	1.05082	0.00507853
ENSG00000267213.4	AC007773.1	1.04911	0.00523333
ENSG00000280206.1	AC026401.3	1.04831	0.0025933
ENSG00000287625.1	AC022210.1	1.04815	0.0283179
ENSG00000250764.1	AC025178.1	1.04718	0.00965479
ENSG00000239665.8	AL157392.3	1.04626	8.35704e-05
ENSG00000258792.4	AL137230.1	1.04599	0.0294606
ENSG00000270504.1	AL391422.4	1.04595	2.45816e-06
ENSG00000261659.2	Z92544.1	1.04503	0.00398055
ENSG00000260083.2	MIR762HG	1.04182	2.9874e-05
ENSG00000274943.1	AC079684.1	1.04136	0.0286713
ENSG00000276791.1	AC092117.1	1.04125	0.00116374
ENSG00000226332.2	AL354836.1	1.03928	0.00779891
ENSG00000258168.6	AC025569.1	1.03907	0.0409126
ENSG00000251562.8	MALAT1	1.03815	0.00455903
ENSG00000272990.1	AC084036.1	1.03602	0.00386904
ENSG00000259768.6	AC004943.2	1.03391	3.10995e-08
ENSG00000231028.9	LINC00271	1.0272	1.42698e-05
ENSG00000283341.2	AC068205.2	1.02709	0.0154981
ENSG00000259969.1	AL049838.1	1.02548	0.0410676
ENSG00000266896.1	AL354892.3	1.02521	0.00706374
ENSG00000286977.1	Z83745.1	1.02457	0.00866717
ENSG00000283103.3	AC010642.2	1.02391	1.56305e-08
ENSG00000272240.1	AC004908.1	1.02215	0.0398331
ENSG00000259583.3	AC015712.2	1.02127	0.0139638
ENSG00000261324.2	AC010168.2	1.02013	0.00830104
ENSG00000196696.13	PDXDC2P-NPIPB14P	1.01849	0.0228259
ENSG00000274918.1	AC116447.1	1.01681	0.0034689
ENSG00000244459.2	AC147067.1	1.01519	0.00229036
ENSG00000245156.1	AP001107.1	1.01493	0.0247925
ENSG00000275322.1	AC103746.1	1.0148	0.00469795
ENSG00000280594.1	BTG3-AS1	1.01448	0.0143005
ENSG00000203739.4	PRDX6-AS1	1.01371	0.000160746
ENSG00000272841.1	MAP3K4-AS1	1.01366	0.00411136
ENSG00000277534.1	AC007996.1	1.0133	5.78006e-05
ENSG00000263072.8	ZNF213-AS1	1.01248	4.45567e-07
ENSG00000224903.2	RNF32-AS1	1.01223	3.7199e-05
ENSG00000128254.16	C22orf24	1.01173	0.0318032
ENSG00000259287.2	AC010809.1	1.01165	0.0452935
ENSG00000230303.6	AL353743.2	1.01107	0.0476494
ENSG00000234912.12	SNHG20	1.00794	0.000876162
ENSG00000272912.1	AL356608.1	1.00773	0.0286934
ENSG00000213963.6	AC019080.1	1.00626	4.03726e-06
ENSG00000236200.6	KDM4A-AS1	1.00621	0.00133309
ENSG00000263731.1	AC145207.5	1.00541	0.000994433
ENSG00000263272.1	AC004148.1	1.00512	0.0126042
ENSG00000276931.1	AC009041.3	1.00369	0.0476384
ENSG00000272092.1	AC087623.2	1.00271	0.00599444
ENSG00000287265.1	AL365272.1	1.00161	0.017823
ENSG00000286657.1	AC008453.2	1.00161	0.0237525
ENSG00000261490.1	AC005674.1	1.0011	0.0222368
ENSG00000259134.7	LINC00924	1.00023	0.0205222
ENSG00000261840.3	AC093249.6	0.999894	0.00327206
ENSG00000259248.7	USP3-AS1	0.999822	0.000973718
ENSG00000272734.1	ADIRF-AS1	0.997648	0.0205242
ENSG00000231074.9	HCG18	0.996771	5.45918e-10
ENSG00000272183.1	AC005041.3	0.996678	0.0156058
ENSG00000227542.1	AC092614.1	0.996187	0.0346227
ENSG00000259994.1	AL353796.1	0.996085	0.000122415
ENSG00000223478.1	AL441992.1	0.995822	5.51656e-06
ENSG00000273771.1	AC024337.2	0.994814	0.0255804
ENSG00000260778.5	AC009065.4	0.994766	0.00729039
ENSG00000233527.9	ZNF529-AS1	0.989253	2.42214e-06
ENSG00000236308.1	AL138921.2	0.988725	0.0164773
ENSG00000231119.2	AL031666.1	0.985516	0.00784584
ENSG00000273243.1	Z82243.1	0.983665	0.0258611
ENSG00000248429.5	FAM198B-AS1	0.983299	0.00860217
ENSG00000260339.1	HEXA-AS1	0.982245	0.0215484
ENSG00000196366.3	C9orf163	0.980188	0.0381364
ENSG00000233871.2	DLG5-AS1	0.979637	0.00394404
ENSG00000269892.1	AC125494.2	0.979495	0.0135399
ENSG00000260260.1	SNHG19	0.978182	0.0256188
ENSG00000242588.6	AC108010.1	0.977851	0.00348463
ENSG00000221953.5	C1orf229	0.977516	0.00966135
ENSG00000224897.8	POT1-AS1	0.977394	0.00469444
ENSG00000261790.2	AC005606.2	0.976618	0.0192971
ENSG00000240591.2	AL096701.3	0.975543	0.0287217
ENSG00000258017.2	AC011603.2	0.972076	0.0176044
ENSG00000270344.3	POC1B-AS1	0.971234	0.000660948
ENSG00000253392.3	AC119403.1	0.96954	0.0235373
ENSG00000237476.1	LINC01637	0.968616	0.0172453
ENSG00000288596.2	C8orf44	0.96843	0.000181221
ENSG00000229619.4	MBNL1-AS1	0.966844	0.0010938
ENSG00000228544.1	CCDC183-AS1	0.964669	0.000429533
ENSG00000278768.2	BACE1-AS	0.963357	0.000576738
ENSG00000213279.2	Z97192.2	0.963029	0.0297312
ENSG00000250934.2	AC016924.1	0.963006	0.0150765
ENSG00000235978.6	AC018816.1	0.962802	0.033527
ENSG00000269439.6	AC010618.3	0.961657	0.000832946
ENSG00000255363.3	LINC02757	0.960816	0.0368861
ENSG00000260774.1	AC021087.3	0.960245	0.0311422
ENSG00000245648.2	KLRK1-AS1	0.95999	0.0491414
ENSG00000248008.3	NRAV	0.959423	8.23529e-08
ENSG00000274341.1	AC005899.6	0.959128	0.0226367
ENSG00000245522.2	LINC02709	0.959107	0.00161791
ENSG00000251015.1	SLC25A30-AS1	0.955063	0.0221931
ENSG00000226851.1	AC004112.1	0.953873	0.021392
ENSG00000286214.1	AUXG01000058.1	0.952168	0.0386114
ENSG00000260095.1	AC106820.3	0.95044	0.0452227
ENSG00000258682.1	AL132989.1	0.95017	0.0253652
ENSG00000233937.7	CTC-338M12.4	0.950157	0.000185566
ENSG00000260948.1	AL390195.2	0.949752	0.00753898
ENSG00000272572.1	AL138762.1	0.948372	0.0179833
ENSG00000269155.2	AL009178.2	0.948035	0.0108733
ENSG00000276449.1	AC004076.2	0.948035	0.0131088
ENSG00000259792.1	AC104758.1	0.947395	0.0394336
ENSG00000244041.7	LINC01011	0.946811	0.00129978
ENSG00000232931.6	LINC00342	0.946212	0.0497742
ENSG00000230082.1	PRRT3-AS1	0.946063	0.00770487
ENSG00000286861.1	AL049779.4	0.940252	0.048449
ENSG00000272145.1	NFYC-AS1	0.938698	0.0249192
ENSG00000275632.1	AL035461.2	0.93819	0.0360755
ENSG00000234160.1	AL513165.1	0.936103	0.0169113
ENSG00000280383.1	Z95331.1	0.933171	0.00831524
ENSG00000251615.3	AC104825.1	0.928457	0.00388749
ENSG00000272744.1	AC107214.2	0.927576	0.00856498
ENSG00000272807.1	AC007038.1	0.924939	0.0204506
ENSG00000261141.1	AC092718.4	0.922689	0.0127317
ENSG00000281026.1	N4BP2L2-IT2	0.922507	0.0265314
ENSG00000281468.1	AC006504.7	0.920084	0.0124645
ENSG00000286449.1	AC016590.4	0.917799	0.0463832
ENSG00000286177.1	AC011462.5	0.91727	0.0014975
ENSG00000278709.2	NKILA	0.914225	0.0393544
ENSG00000271009.3	AC116667.1	0.910672	0.00356061
ENSG00000218018.3	RBM38-AS1	0.910291	0.0132145
ENSG00000259366.1	AC108449.2	0.909506	0.00144859
ENSG00000223960.7	CHROMR	0.906578	7.02968e-05
ENSG00000197332.9	AC008543.1	0.906508	0.0120581
ENSG00000272750.1	AL592148.3	0.902972	0.00175373
ENSG00000267571.1	AC104532.2	0.902593	0.0106589
ENSG00000214851.5	LINC00612	0.900678	0.0132247
ENSG00000273179.1	AC092535.5	0.900617	0.043794
ENSG00000274422.1	AC245060.5	0.898685	0.0178763
ENSG00000232295.7	AL589935.1	0.89766	0.0495447
ENSG00000254389.3	RHPN1-AS1	0.896728	0.00119185
ENSG00000287299.1	AC012459.1	0.896711	0.0387246
ENSG00000234350.5	AC007405.1	0.894745	0.00576645
ENSG00000272791.1	AC073389.3	0.893998	0.0462805
ENSG00000237181.1	PRKAR1B-AS1	0.888951	0.0434102
ENSG00000215458.8	AATBC	0.888144	0.0315005
ENSG00000239636.1	TFAP2E-AS1	0.884952	0.0292546
ENSG00000273306.1	AC018690.1	0.880541	0.00596558
ENSG00000268205.1	AC005261.1	0.878215	1.37859e-07
ENSG00000224687.2	RASAL2-AS1	0.873725	0.00135915
ENSG00000234327.8	ZNF232-AS1	0.873286	0.0167878
ENSG00000205181.7	LINC00654	0.872184	0.0174189
ENSG00000269906.1	AL606834.1	0.869931	0.00668451
ENSG00000253552.8	HOXA-AS2	0.869534	0.0120976
ENSG00000260565.7	ERVK13-1	0.867145	0.00936229
ENSG00000247373.3	TMED2-DT	0.866229	0.000253555
ENSG00000281357.3	ARRDC3-AS1	0.865138	0.0408106
ENSG00000251141.6	MRPS30-DT	0.860414	0.00315572
ENSG00000257815.7	PRANCR	0.859998	0.000423849
ENSG00000263412.1	NFE2L1-DT	0.859746	0.0438263
ENSG00000272656.1	AC024933.1	0.855067	0.0322229
ENSG00000224424.8	PRKAR2A-AS1	0.854119	0.00286247
ENSG00000214922.9	HLA-F-AS1	0.853915	0.0416753
ENSG00000242622.2	AC092910.3	0.85373	0.00642709
ENSG00000261737.1	CLCA4-AS1	0.85355	0.000994015
ENSG00000203721.7	LINC00862	0.85041	0.0101698
ENSG00000197568.14	HHLA3	0.846884	0.00018367
ENSG00000245571.7	FAM111A-DT	0.845989	0.000545676
ENSG00000249898.8	MCPH1-AS1	0.843878	0.0124496
ENSG00000197813.6	AC011450.1	0.843243	0.0189939
ENSG00000249685.1	AC079921.2	0.836519	0.0161925
ENSG00000229127.2	KANSL1L-AS1	0.836245	0.0253903
ENSG00000212719.13	LINC02693	0.836082	0.00500967
ENSG00000234608.8	MAPKAPK5-AS1	0.836079	7.64902e-06
ENSG00000226803.9	ZNF451-AS1	0.835108	0.0058029
ENSG00000203876.10	ADD3-AS1	0.83481	0.0383447
ENSG00000285796.1	AL162458.1	0.833138	0.00730974
ENSG00000197182.14	MIRLET7BHG	0.831669	0.00732295
ENSG00000273033.2	LINC02035	0.830966	7.42482e-05
ENSG00000232611.1	AL683813.1	0.830956	0.00741698
ENSG00000257027.1	AC010186.3	0.83028	0.0442098
ENSG00000228223.3	HCG11	0.830042	0.0141531
ENSG00000268575.1	AL031282.2	0.829832	0.0079641
ENSG00000260698.1	AL591848.2	0.829315	0.00997863
ENSG00000186615.11	KTN1-AS1	0.829115	0.000247792
ENSG00000261534.1	AL596244.1	0.828648	0.0160831
ENSG00000272420.1	AL513477.2	0.827918	0.0308502
ENSG00000226711.7	FAM66C	0.827384	0.020366
ENSG00000272024.1	AC064807.4	0.825819	0.0156709
ENSG00000267002.4	AC060780.1	0.823863	0.00314849
ENSG00000267801.1	AC087289.5	0.821343	0.0344633
ENSG00000185065.6	AC000068.1	0.820753	0.0066493
[truncated: 1,255 more rows]
